# Supplementary material for: Perception and memory have distinct spatial tuning properties in human visual cortex
Source: Nat Commun. 2022 Oct 18;13:5864. doi: 10.1038/s41467-022-33161-8 (PMC9579130; doi:10.1038/s41467-022-33161-8)
Supplement: Supplementary file 4 — Source Data [file 41467_2022_33161_MOESM4_ESM.zip]

Archive with 26 entries (23 files):
- source_data/
- source_data/sfig7b.xlsx
- source_data/sfig1.xlsx
- source_data/sfig4d.xlsx
- source_data/sfig5b.xlsx
- source_data/sfig4b.xlsx
- source_data/sfig2c.xlsx
- source_data/sfig6.xlsx
- __MACOSX/
- __MACOSX/source_data/
- __MACOSX/source_data/._sfig6.xlsx
- source_data/sfig2b.xlsx
- source_data/fig5a.xlsx
- source_data/sfig4c.xlsx
- source_data/fig5b.xlsx
- source_data/sfig2a.xlsx
- source_data/fig7c.xlsx
- source_data/sfig4a.xlsx
- source_data/fig5c.xlsx
- source_data/fig5d.xlsx
- source_data/fig4b.xlsx
- source_data/fig1e.xlsx
- source_data/fig1d.xlsx
- source_data/fig4c.xlsx
- source_data/sfig7a.xlsx
- source_data/fig6c.xlsx
