# Supplementary material for: Perception and memory have distinct spatial tuning properties in human visual cortex
Source: Nat Commun. 2022 Oct 18;13:5864. doi: 10.1038/s41467-022-33161-8 (PMC9579130; doi:10.1038/s41467-022-33161-8)
Supplement: Supplementary file 4 — Source Data [file 41467_2022_33161_MOESM4_ESM.zip › source_data/sfig7b.xlsx]

## Sheet: Sheet1
n_layers	stim_size	kernel_sigma	layer	model	param	value
8	15	5	1	feedforward	fwhm_deg	16
8	15	5	1	feedback	fwhm_deg	46
8	15	5	2	feedforward	fwhm_deg	20
8	15	5	2	feedback	fwhm_deg	44
8	15	5	3	feedforward	fwhm_deg	22
8	15	5	3	feedback	fwhm_deg	42
8	15	5	4	feedforward	fwhm_deg	24
8	15	5	4	feedback	fwhm_deg	42
8	15	5	5	feedforward	fwhm_deg	28
8	15	5	5	feedback	fwhm_deg	40
8	15	5	6	feedforward	fwhm_deg	30
8	15	5	6	feedback	fwhm_deg	38
8	15	5	7	feedforward	fwhm_deg	32
8	15	5	7	feedback	fwhm_deg	36
8	15	5	8	feedforward	fwhm_deg	34
8	15	5	8	feedback	fwhm_deg	34
8	15	15	1	feedforward	fwhm_deg	36
8	15	15	1	feedback	fwhm_deg	136
8	15	15	2	feedforward	fwhm_deg	50
8	15	15	2	feedback	fwhm_deg	132
8	15	15	3	feedforward	fwhm_deg	60
8	15	15	3	feedback	fwhm_deg	126
8	15	15	4	feedforward	fwhm_deg	70
8	15	15	4	feedback	fwhm_deg	120
8	15	15	5	feedforward	fwhm_deg	78
8	15	15	5	feedback	fwhm_deg	116
8	15	15	6	feedforward	fwhm_deg	86
8	15	15	6	feedback	fwhm_deg	110
8	15	15	7	feedforward	fwhm_deg	92
8	15	15	7	feedback	fwhm_deg	104
8	15	15	8	feedforward	fwhm_deg	98
8	15	15	8	feedback	fwhm_deg	98
8	15	30	1	feedforward	fwhm_deg	70
8	15	30	1	feedback	fwhm_deg	359
8	15	30	2	feedforward	fwhm_deg	98
8	15	30	2	feedback	fwhm_deg	359
8	15	30	3	feedforward	fwhm_deg	120
8	15	30	3	feedback	fwhm_deg	359
8	15	30	4	feedforward	fwhm_deg	140
8	15	30	4	feedback	fwhm_deg	286
8	15	30	5	feedforward	fwhm_deg	156
8	15	30	5	feedback	fwhm_deg	256
8	15	30	6	feedforward	fwhm_deg	170
8	15	30	6	feedback	fwhm_deg	232
8	15	30	7	feedforward	fwhm_deg	184
8	15	30	7	feedback	fwhm_deg	218
8	15	30	8	feedforward	fwhm_deg	198
8	15	30	8	feedback	fwhm_deg	198
8	15	45	1	feedforward	fwhm_deg	104
8	15	45	1	feedback	fwhm_deg	359
8	15	45	2	feedforward	fwhm_deg	148
8	15	45	2	feedback	fwhm_deg	359
8	15	45	3	feedforward	fwhm_deg	180
8	15	45	3	feedback	fwhm_deg	359
8	15	45	4	feedforward	fwhm_deg	214
8	15	45	4	feedback	fwhm_deg	359
8	15	45	5	feedforward	fwhm_deg	262
8	15	45	5	feedback	fwhm_deg	359
8	15	45	6	feedforward	fwhm_deg	359
8	15	45	6	feedback	fwhm_deg	359
8	15	45	7	feedforward	fwhm_deg	359
8	15	45	7	feedback	fwhm_deg	359
8	15	45	8	feedforward	fwhm_deg	359
8	15	45	8	feedback	fwhm_deg	359
8	30	5	1	feedforward	fwhm_deg	26
8	30	5	1	feedback	fwhm_deg	50
8	30	5	2	feedforward	fwhm_deg	28
8	30	5	2	feedback	fwhm_deg	48
8	30	5	3	feedforward	fwhm_deg	30
8	30	5	3	feedback	fwhm_deg	46
8	30	5	4	feedforward	fwhm_deg	32
8	30	5	4	feedback	fwhm_deg	46
8	30	5	5	feedforward	fwhm_deg	34
8	30	5	5	feedback	fwhm_deg	44
8	30	5	6	feedforward	fwhm_deg	36
8	30	5	6	feedback	fwhm_deg	42
8	30	5	7	feedforward	fwhm_deg	38
8	30	5	7	feedback	fwhm_deg	40
8	30	5	8	feedforward	fwhm_deg	38
8	30	5	8	feedback	fwhm_deg	38
8	30	15	1	feedforward	fwhm_deg	40
8	30	15	1	feedback	fwhm_deg	136
8	30	15	2	feedforward	fwhm_deg	54
8	30	15	2	feedback	fwhm_deg	132
8	30	15	3	feedforward	fwhm_deg	64
8	30	15	3	feedback	fwhm_deg	126
8	30	15	4	feedforward	fwhm_deg	72
8	30	15	4	feedback	fwhm_deg	122
8	30	15	5	feedforward	fwhm_deg	80
8	30	15	5	feedback	fwhm_deg	116
8	30	15	6	feedforward	fwhm_deg	86
8	30	15	6	feedback	fwhm_deg	112
8	30	15	7	feedforward	fwhm_deg	94
8	30	15	7	feedback	fwhm_deg	106
8	30	15	8	feedforward	fwhm_deg	100
8	30	15	8	feedback	fwhm_deg	100
8	30	30	1	feedforward	fwhm_deg	72
8	30	30	1	feedback	fwhm_deg	359
8	30	30	2	feedforward	fwhm_deg	100
8	30	30	2	feedback	fwhm_deg	359
8	30	30	3	feedforward	fwhm_deg	124
8	30	30	3	feedback	fwhm_deg	359
8	30	30	4	feedforward	fwhm_deg	140
8	30	30	4	feedback	fwhm_deg	290
8	30	30	5	feedforward	fwhm_deg	156
8	30	30	5	feedback	fwhm_deg	256
8	30	30	6	feedforward	fwhm_deg	170
8	30	30	6	feedback	fwhm_deg	234
8	30	30	7	feedforward	fwhm_deg	184
8	30	30	7	feedback	fwhm_deg	218
8	30	30	8	feedforward	fwhm_deg	202
8	30	30	8	feedback	fwhm_deg	202
8	30	45	1	feedforward	fwhm_deg	106
8	30	45	1	feedback	fwhm_deg	359
8	30	45	2	feedforward	fwhm_deg	148
8	30	45	2	feedback	fwhm_deg	359
8	30	45	3	feedforward	fwhm_deg	180
8	30	45	3	feedback	fwhm_deg	359
8	30	45	4	feedforward	fwhm_deg	216
8	30	45	4	feedback	fwhm_deg	359
8	30	45	5	feedforward	fwhm_deg	264
8	30	45	5	feedback	fwhm_deg	359
8	30	45	6	feedforward	fwhm_deg	359
8	30	45	6	feedback	fwhm_deg	359
8	30	45	7	feedforward	fwhm_deg	359
8	30	45	7	feedback	fwhm_deg	359
8	30	45	8	feedforward	fwhm_deg	359
8	30	45	8	feedback	fwhm_deg	359
8	45	5	1	feedforward	fwhm_deg	38
8	45	5	1	feedback	fwhm_deg	56
8	45	5	2	feedforward	fwhm_deg	40
8	45	5	2	feedback	fwhm_deg	54
8	45	5	3	feedforward	fwhm_deg	42
8	45	5	3	feedback	fwhm_deg	54
8	45	5	4	feedforward	fwhm_deg	42
8	45	5	4	feedback	fwhm_deg	52
8	45	5	5	feedforward	fwhm_deg	44
8	45	5	5	feedback	fwhm_deg	50
8	45	5	6	feedforward	fwhm_deg	44
8	45	5	6	feedback	fwhm_deg	50
8	45	5	7	feedforward	fwhm_deg	46
8	45	5	7	feedback	fwhm_deg	48
8	45	5	8	feedforward	fwhm_deg	48
8	45	5	8	feedback	fwhm_deg	48
8	45	15	1	feedforward	fwhm_deg	48
8	45	15	1	feedback	fwhm_deg	138
8	45	15	2	feedforward	fwhm_deg	58
8	45	15	2	feedback	fwhm_deg	134
8	45	15	3	feedforward	fwhm_deg	68
8	45	15	3	feedback	fwhm_deg	128
8	45	15	4	feedforward	fwhm_deg	76
8	45	15	4	feedback	fwhm_deg	124
8	45	15	5	feedforward	fwhm_deg	84
8	45	15	5	feedback	fwhm_deg	118
8	45	15	6	feedforward	fwhm_deg	90
8	45	15	6	feedback	fwhm_deg	114
8	45	15	7	feedforward	fwhm_deg	96
8	45	15	7	feedback	fwhm_deg	108
8	45	15	8	feedforward	fwhm_deg	102
8	45	15	8	feedback	fwhm_deg	102
8	45	30	1	feedforward	fwhm_deg	76
8	45	30	1	feedback	fwhm_deg	359
8	45	30	2	feedforward	fwhm_deg	102
8	45	30	2	feedback	fwhm_deg	359
8	45	30	3	feedforward	fwhm_deg	126
8	45	30	3	feedback	fwhm_deg	359
8	45	30	4	feedforward	fwhm_deg	142
8	45	30	4	feedback	fwhm_deg	294
8	45	30	5	feedforward	fwhm_deg	158
8	45	30	5	feedback	fwhm_deg	260
8	45	30	6	feedforward	fwhm_deg	172
8	45	30	6	feedback	fwhm_deg	236
8	45	30	7	feedforward	fwhm_deg	190
8	45	30	7	feedback	fwhm_deg	218
8	45	30	8	feedforward	fwhm_deg	204
8	45	30	8	feedback	fwhm_deg	204
8	45	45	1	feedforward	fwhm_deg	108
8	45	45	1	feedback	fwhm_deg	359
8	45	45	2	feedforward	fwhm_deg	150
8	45	45	2	feedback	fwhm_deg	359
8	45	45	3	feedforward	fwhm_deg	182
8	45	45	3	feedback	fwhm_deg	359
8	45	45	4	feedforward	fwhm_deg	216
8	45	45	4	feedback	fwhm_deg	359
8	45	45	5	feedforward	fwhm_deg	266
8	45	45	5	feedback	fwhm_deg	359
8	45	45	6	feedforward	fwhm_deg	359
8	45	45	6	feedback	fwhm_deg	359
8	45	45	7	feedforward	fwhm_deg	359
8	45	45	7	feedback	fwhm_deg	359
8	45	45	8	feedforward	fwhm_deg	359
8	45	45	8	feedback	fwhm_deg	359
8	60	5	1	feedforward	fwhm_deg	52
8	60	5	1	feedback	fwhm_deg	64
8	60	5	2	feedforward	fwhm_deg	52
8	60	5	2	feedback	fwhm_deg	62
8	60	5	3	feedforward	fwhm_deg	52
8	60	5	3	feedback	fwhm_deg	62
8	60	5	4	feedforward	fwhm_deg	54
8	60	5	4	feedback	fwhm_deg	60
8	60	5	5	feedforward	fwhm_deg	54
8	60	5	5	feedback	fwhm_deg	60
8	60	5	6	feedforward	fwhm_deg	56
8	60	5	6	feedback	fwhm_deg	58
8	60	5	7	feedforward	fwhm_deg	56
8	60	5	7	feedback	fwhm_deg	58
8	60	5	8	feedforward	fwhm_deg	56
8	60	5	8	feedback	fwhm_deg	56
8	60	15	1	feedforward	fwhm_deg	58
8	60	15	1	feedback	fwhm_deg	142
8	60	15	2	feedforward	fwhm_deg	66
8	60	15	2	feedback	fwhm_deg	136
8	60	15	3	feedforward	fwhm_deg	74
8	60	15	3	feedback	fwhm_deg	132
8	60	15	4	feedforward	fwhm_deg	80
8	60	15	4	feedback	fwhm_deg	128
8	60	15	5	feedforward	fwhm_deg	88
8	60	15	5	feedback	fwhm_deg	122
8	60	15	6	feedforward	fwhm_deg	94
8	60	15	6	feedback	fwhm_deg	116
8	60	15	7	feedforward	fwhm_deg	102
8	60	15	7	feedback	fwhm_deg	112
8	60	15	8	feedforward	fwhm_deg	108
8	60	15	8	feedback	fwhm_deg	108
8	60	30	1	feedforward	fwhm_deg	80
8	60	30	1	feedback	fwhm_deg	359
8	60	30	2	feedforward	fwhm_deg	106
8	60	30	2	feedback	fwhm_deg	359
8	60	30	3	feedforward	fwhm_deg	128
8	60	30	3	feedback	fwhm_deg	359
8	60	30	4	feedforward	fwhm_deg	146
8	60	30	4	feedback	fwhm_deg	300
8	60	30	5	feedforward	fwhm_deg	160
8	60	30	5	feedback	fwhm_deg	264
8	60	30	6	feedforward	fwhm_deg	178
8	60	30	6	feedback	fwhm_deg	240
8	60	30	7	feedforward	fwhm_deg	192
8	60	30	7	feedback	fwhm_deg	220
8	60	30	8	feedforward	fwhm_deg	204
8	60	30	8	feedback	fwhm_deg	204
8	60	45	1	feedforward	fwhm_deg	112
8	60	45	1	feedback	fwhm_deg	359
8	60	45	2	feedforward	fwhm_deg	152
8	60	45	2	feedback	fwhm_deg	359
8	60	45	3	feedforward	fwhm_deg	184
8	60	45	3	feedback	fwhm_deg	359
8	60	45	4	feedforward	fwhm_deg	220
8	60	45	4	feedback	fwhm_deg	359
8	60	45	5	feedforward	fwhm_deg	272
8	60	45	5	feedback	fwhm_deg	359
8	60	45	6	feedforward	fwhm_deg	359
8	60	45	6	feedback	fwhm_deg	359
8	60	45	7	feedforward	fwhm_deg	359
8	60	45	7	feedback	fwhm_deg	359
8	60	45	8	feedforward	fwhm_deg	359
8	60	45	8	feedback	fwhm_deg	359
