# Supplementary material for: Perception and memory have distinct spatial tuning properties in human visual cortex
Source: Nat Commun. 2022 Oct 18;13:5864. doi: 10.1038/s41467-022-33161-8 (PMC9579130; doi:10.1038/s41467-022-33161-8)
Supplement: Supplementary file 4 — Source Data [file 41467_2022_33161_MOESM4_ESM.zip › source_data/sfig1.xlsx]

## Sheet: Sheet1
roi	task	eccen_bin	beta
V1	perception	0.75	0.0029
V1	perception	1.25	0.3636
V1	perception	1.75	1.0635
V1	perception	2.25	1.0832
V1	perception	2.75	1.2007
V1	perception	3.25	1.1396
V1	perception	3.75	0.8499
V1	perception	4.25	0.5102
V1	perception	4.75	0.1838
V1	perception	5.25	0.0216
V1	perception	5.75	-0.0564
V1	perception	6.25	-0.0642
V1	perception	6.75	-0.1175
V1	perception	7.25	-0.068
V1	perception	7.75	-0.0823
V1	memory	0.75	0.2445
V1	memory	1.25	0.3263
V1	memory	1.75	0.4492
V1	memory	2.25	0.3124
V1	memory	2.75	0.2922
V1	memory	3.25	0.3243
V1	memory	3.75	0.2626
V1	memory	4.25	0.2257
V1	memory	4.75	0.2968
V1	memory	5.25	0.2473
V1	memory	5.75	0.1746
V1	memory	6.25	0.271
V1	memory	6.75	0.2722
V1	memory	7.25	0.259
V1	memory	7.75	0.1576
V2	perception	0.75	0.1434
V2	perception	1.25	0.7828
V2	perception	1.75	0.9742
V2	perception	2.25	1.0558
V2	perception	2.75	1.1555
V2	perception	3.25	1.0613
V2	perception	3.75	0.8261
V2	perception	4.25	0.6096
V2	perception	4.75	0.3987
V2	perception	5.25	0.3141
V2	perception	5.75	0.2351
V2	perception	6.25	0.0712
V2	perception	6.75	0.0076
V2	perception	7.25	-0.0998
V2	perception	7.75	-0.1862
V2	memory	0.75	0.2312
V2	memory	1.25	0.384
V2	memory	1.75	0.4247
V2	memory	2.25	0.4454
V2	memory	2.75	0.3139
V2	memory	3.25	0.2194
V2	memory	3.75	0.2409
V2	memory	4.25	0.1995
V2	memory	4.75	0.0765
V2	memory	5.25	0.1158
V2	memory	5.75	0.0849
V2	memory	6.25	0.0762
V2	memory	6.75	0.1333
V2	memory	7.25	0.1395
V2	memory	7.75	0.0875
V3	perception	0.75	0.1751
V3	perception	1.25	0.7048
V3	perception	1.75	0.893
V3	perception	2.25	0.9174
V3	perception	2.75	0.9804
V3	perception	3.25	1.0479
V3	perception	3.75	1.0415
V3	perception	4.25	0.8578
V3	perception	4.75	0.7162
V3	perception	5.25	0.6388
V3	perception	5.75	0.5043
V3	perception	6.25	0.4618
V3	perception	6.75	0.4421
V3	perception	7.25	0.2986
V3	perception	7.75	0.2643
V3	memory	0.75	0.2336
V3	memory	1.25	0.3664
V3	memory	1.75	0.3595
V3	memory	2.25	0.362
V3	memory	2.75	0.2222
V3	memory	3.25	0.2381
V3	memory	3.75	0.202
V3	memory	4.25	0.1281
V3	memory	4.75	0.2065
V3	memory	5.25	0.134
V3	memory	5.75	0.1866
V3	memory	6.25	0.1484
V3	memory	6.75	0.0691
V3	memory	7.25	0.1022
V3	memory	7.75	0.1178
hV4	perception	0.75	0.5454
hV4	perception	1.25	0.7853
hV4	perception	1.75	0.8498
hV4	perception	2.25	1.0312
hV4	perception	2.75	0.9649
hV4	perception	3.25	1.1287
hV4	perception	3.75	1.2064
hV4	perception	4.25	1.2272
hV4	perception	4.75	1.0754
hV4	perception	5.25	1.028
hV4	perception	5.75	1.3236
hV4	perception	6.25	1.0765
hV4	perception	6.75	0.9377
hV4	perception	7.25	0.8812
hV4	perception	7.75	0.8176
hV4	memory	0.75	0.2109
hV4	memory	1.25	0.202
hV4	memory	1.75	0.2412
hV4	memory	2.25	0.1851
hV4	memory	2.75	0.2323
hV4	memory	3.25	0.2025
hV4	memory	3.75	0.2272
hV4	memory	4.25	0.248
hV4	memory	4.75	0.1191
hV4	memory	5.25	0.1161
hV4	memory	5.75	0.1874
hV4	memory	6.25	0.201
hV4	memory	6.75	0.1226
hV4	memory	7.25	0.0907
hV4	memory	7.75	0.0934
LO	perception	0.75	0.3866
LO	perception	1.25	0.4276
LO	perception	1.75	0.6536
LO	perception	2.25	0.7829
LO	perception	2.75	0.6991
LO	perception	3.25	0.6844
LO	perception	3.75	0.7122
LO	perception	4.25	0.6216
LO	perception	4.75	0.5595
LO	perception	5.25	0.502
LO	perception	5.75	0.5002
LO	perception	6.25	0.5295
LO	perception	6.75	0.5852
LO	perception	7.25	0.5156
LO	perception	7.75	0.5523
LO	memory	0.75	0.1064
LO	memory	1.25	0.094
LO	memory	1.75	0.2412
LO	memory	2.25	0.2788
LO	memory	2.75	0.2024
LO	memory	3.25	0.1591
LO	memory	3.75	0.224
LO	memory	4.25	0.1448
LO	memory	4.75	0.1471
LO	memory	5.25	0.0899
LO	memory	5.75	0.0911
LO	memory	6.25	0.1569
LO	memory	6.75	0.1423
LO	memory	7.25	0.1203
LO	memory	7.75	0.1376
V3ab	perception	0.75	0.3236
V3ab	perception	1.25	0.3199
V3ab	perception	1.75	0.4323
V3ab	perception	2.25	0.7171
V3ab	perception	2.75	0.6848
V3ab	perception	3.25	0.7174
V3ab	perception	3.75	0.6483
V3ab	perception	4.25	0.6466
V3ab	perception	4.75	0.5628
V3ab	perception	5.25	0.5872
V3ab	perception	5.75	0.5566
V3ab	perception	6.25	0.534
V3ab	perception	6.75	0.5598
V3ab	perception	7.25	0.4885
V3ab	perception	7.75	0.4316
V3ab	memory	0.75	-0.0242
V3ab	memory	1.25	0.0287
V3ab	memory	1.75	0.0471
V3ab	memory	2.25	0.1311
V3ab	memory	2.75	0.179
V3ab	memory	3.25	0.1689
V3ab	memory	3.75	0.1509
V3ab	memory	4.25	0.1558
V3ab	memory	4.75	0.1564
V3ab	memory	5.25	0.1613
V3ab	memory	5.75	0.1709
V3ab	memory	6.25	0.1652
V3ab	memory	6.75	0.131
V3ab	memory	7.25	0.1331
V3ab	memory	7.75	0.1401
