# Supplementary material for: Perception and memory have distinct spatial tuning properties in human visual cortex
Source: Nat Commun. 2022 Oct 18;13:5864. doi: 10.1038/s41467-022-33161-8 (PMC9579130; doi:10.1038/s41467-022-33161-8)
Supplement: Supplementary file 4 — Source Data [file 41467_2022_33161_MOESM4_ESM.zip › source_data/sfig4d.xlsx]

## Sheet: Sheet1
roi	err_sigma	nsim	fwhm_deg
V1	0	0	38
V1	0	1	39
V1	0	2	38
V1	0	3	36
V1	0	4	37
V1	0	5	38
V1	0	6	37
V1	0	7	39
V1	0	8	42
V1	0	9	38
V1	0	10	36
V1	0	11	38
V1	0	12	42
V1	0	13	40
V1	0	14	43
V1	0	15	37
V1	0	16	38
V1	0	17	39
V1	0	18	38
V1	0	19	36
V1	0	20	37
V1	0	21	39
V1	0	22	36
V1	0	23	38
V1	0	24	40
V1	0	25	38
V1	0	26	39
V1	0	27	37
V1	0	28	38
V1	0	29	39
V1	0	30	39
V1	0	31	37
V1	0	32	39
V1	0	33	38
V1	0	34	37
V1	0	35	37
V1	0	36	38
V1	0	37	38
V1	0	38	41
V1	0	39	38
V1	0	40	41
V1	0	41	39
V1	0	42	37
V1	0	43	37
V1	0	44	39
V1	0	45	42
V1	0	46	39
V1	0	47	37
V1	0	48	39
V1	0	49	37
V1	0	50	38
V1	0	51	37
V1	0	52	42
V1	0	53	39
V1	0	54	36
V1	0	55	35
V1	0	56	40
V1	0	57	38
V1	0	58	39
V1	0	59	39
V1	0	60	38
V1	0	61	39
V1	0	62	41
V1	0	63	41
V1	0	64	40
V1	0	65	38
V1	0	66	39
V1	0	67	38
V1	0	68	38
V1	0	69	35
V1	0	70	36
V1	0	71	37
V1	0	72	36
V1	0	73	39
V1	0	74	37
V1	0	75	40
V1	0	76	38
V1	0	77	36
V1	0	78	41
V1	0	79	37
V1	0	80	42
V1	0	81	37
V1	0	82	34
V1	0	83	40
V1	0	84	40
V1	0	85	37
V1	0	86	40
V1	0	87	38
V1	0	88	39
V1	0	89	37
V1	0	90	38
V1	0	91	40
V1	0	92	37
V1	0	93	36
V1	0	94	38
V1	0	95	39
V1	0	96	39
V1	0	97	38
V1	0	98	42
V1	0	99	36
V1	30	0	60
V1	30	1	65
V1	30	2	59
V1	30	3	41
V1	30	4	51
V1	30	5	76
V1	30	6	53
V1	30	7	58
V1	30	8	55
V1	30	9	69
V1	30	10	72
V1	30	11	70
V1	30	12	64
V1	30	13	52
V1	30	14	64
V1	30	15	70
V1	30	16	44
V1	30	17	59
V1	30	18	62
V1	30	19	47
V1	30	20	60
V1	30	21	52
V1	30	22	48
V1	30	23	48
V1	30	24	69
V1	30	25	62
V1	30	26	42
V1	30	27	48
V1	30	28	53
V1	30	29	56
V1	30	30	55
V1	30	31	71
V1	30	32	70
V1	30	33	50
V1	30	34	52
V1	30	35	55
V1	30	36	44
V1	30	37	58
V1	30	38	45
V1	30	39	65
V1	30	40	58
V1	30	41	41
V1	30	42	51
V1	30	43	54
V1	30	44	61
V1	30	45	57
V1	30	46	54
V1	30	47	39
V1	30	48	72
V1	30	49	69
V1	30	50	57
V1	30	51	66
V1	30	52	60
V1	30	53	57
V1	30	54	60
V1	30	55	73
V1	30	56	49
V1	30	57	51
V1	30	58	62
V1	30	59	67
V1	30	60	47
V1	30	61	61
V1	30	62	48
V1	30	63	68
V1	30	64	47
V1	30	65	57
V1	30	66	65
V1	30	67	64
V1	30	68	75
V1	30	69	75
V1	30	70	60
V1	30	71	37
V1	30	72	51
V1	30	73	50
V1	30	74	51
V1	30	75	59
V1	30	76	66
V1	30	77	41
V1	30	78	66
V1	30	79	61
V1	30	80	63
V1	30	81	57
V1	30	82	73
V1	30	83	71
V1	30	84	40
V1	30	85	51
V1	30	86	72
V1	30	87	58
V1	30	88	77
V1	30	89	48
V1	30	90	49
V1	30	91	55
V1	30	92	50
V1	30	93	72
V1	30	94	70
V1	30	95	57
V1	30	96	69
V1	30	97	50
V1	30	98	59
V1	30	99	59
V1	60	0	73
V1	60	1	50
V1	60	2	72
V1	60	3	42
V1	60	4	120
V1	60	5	75
V1	60	6	61
V1	60	7	48
V1	60	8	27
V1	60	9	57
V1	60	10	107
V1	60	11	123
V1	60	12
V1	60	13	63
V1	60	14	67
V1	60	15	39
V1	60	16	38
V1	60	17	43
V1	60	18	76
V1	60	19	75
V1	60	20	88
V1	60	21	25
V1	60	22	71
V1	60	23	65
V1	60	24	85
V1	60	25	68
V1	60	26	50
V1	60	27	52
V1	60	28
V1	60	29	48
V1	60	30	54
V1	60	31	58
V1	60	32	34
V1	60	33	81
V1	60	34	83
V1	60	35	95
V1	60	36
V1	60	37	76
V1	60	38	36
V1	60	39	115
V1	60	40	82
V1	60	41	83
V1	60	42	48
V1	60	43	95
V1	60	44	85
V1	60	45	56
V1	60	46	76
V1	60	47	46
V1	60	48	95
V1	60	49	85
V1	60	50	97
V1	60	51	66
V1	60	52	30
V1	60	53	23
V1	60	54	67
V1	60	55	57
V1	60	56	75
V1	60	57	51
V1	60	58	79
V1	60	59	84
V1	60	60	91
V1	60	61	70
V1	60	62	106
V1	60	63	117
V1	60	64	67
V1	60	65	74
V1	60	66	30
V1	60	67	53
V1	60	68	31
V1	60	69	50
V1	60	70	67
V1	60	71	58
V1	60	72	90
V1	60	73	114
V1	60	74	79
V1	60	75	99
V1	60	76	51
V1	60	77	68
V1	60	78	49
V1	60	79	34
V1	60	80	95
V1	60	81	59
V1	60	82	55
V1	60	83	28
V1	60	84	86
V1	60	85	109
V1	60	86	85
V1	60	87	63
V1	60	88	65
V1	60	89	41
V1	60	90	66
V1	60	91	99
V1	60	92	95
V1	60	93	109
V1	60	94	67
V1	60	95	54
V1	60	96	64
V1	60	97	77
V1	60	98	71
V1	60	99	69
V1	90	0	63
V1	90	1
V1	90	2	96
V1	90	3
V1	90	4	76
V1	90	5
V1	90	6	63
V1	90	7	51
V1	90	8	74
V1	90	9
V1	90	10	19
V1	90	11	18
V1	90	12	45
V1	90	13	51
V1	90	14
V1	90	15
V1	90	16
V1	90	17	15
V1	90	18	65
V1	90	19
V1	90	20	80
V1	90	21	22
V1	90	22
V1	90	23	71
V1	90	24	62
V1	90	25	84
V1	90	26	49
V1	90	27	39
V1	90	28	123
V1	90	29	46
V1	90	30	32
V1	90	31	13
V1	90	32	68
V1	90	33	359
V1	90	34	62
V1	90	35	66
V1	90	36	191
V1	90	37	40
V1	90	38	40
V1	90	39	85
V1	90	40	63
V1	90	41	111
V1	90	42
V1	90	43	72
V1	90	44	40
V1	90	45	19
V1	90	46	48
V1	90	47
V1	90	48	53
V1	90	49	116
V1	90	50	30
V1	90	51	141
V1	90	52	59
V1	90	53	47
V1	90	54	13
V1	90	55
V1	90	56	153
V1	90	57	30
V1	90	58	62
V1	90	59	37
V1	90	60
V1	90	61
V1	90	62	30
V1	90	63	72
V1	90	64	83
V1	90	65	8
V1	90	66	199
V1	90	67	42
V1	90	68
V1	90	69
V1	90	70	19
V1	90	71	42
V1	90	72	23
V1	90	73	60
V1	90	74
V1	90	75
V1	90	76	36
V1	90	77	33
V1	90	78	38
V1	90	79	76
V1	90	80	48
V1	90	81	39
V1	90	82	41
V1	90	83	49
V1	90	84
V1	90	85	45
V1	90	86
V1	90	87	119
V1	90	88	59
V1	90	89	27
V1	90	90
V1	90	91	42
V1	90	92	58
V1	90	93	63
V1	90	94	20
V1	90	95	133
V1	90	96	59
V1	90	97	32
V1	90	98	43
V1	90	99
V1	180	0	95
V1	180	1
V1	180	2	26
V1	180	3	14
V1	180	4
V1	180	5
V1	180	6
V1	180	7	43
V1	180	8
V1	180	9	16
V1	180	10	112
V1	180	11	40
V1	180	12	72
V1	180	13	20
V1	180	14	107
V1	180	15	14
V1	180	16	36
V1	180	17
V1	180	18	32
V1	180	19	20
V1	180	20
V1	180	21
V1	180	22
V1	180	23
V1	180	24
V1	180	25	359
V1	180	26	359
V1	180	27
V1	180	28	197
V1	180	29
V1	180	30	52
V1	180	31
V1	180	32	33
V1	180	33
V1	180	34
V1	180	35	16
V1	180	36
V1	180	37	31
V1	180	38
V1	180	39	139
V1	180	40	44
V1	180	41	3
V1	180	42	21
V1	180	43	10
V1	180	44
V1	180	45	41
V1	180	46	200
V1	180	47	359
V1	180	48	52
V1	180	49	94
V1	180	50	111
V1	180	51
V1	180	52
V1	180	53	223
V1	180	54	9
V1	180	55	34
V1	180	56	301
V1	180	57	359
V1	180	58
V1	180	59	65
V1	180	60	44
V1	180	61	359
V1	180	62
V1	180	63	19
V1	180	64
V1	180	65
V1	180	66	19
V1	180	67	74
V1	180	68
V1	180	69	359
V1	180	70
V1	180	71	10
V1	180	72	15
V1	180	73	27
V1	180	74	359
V1	180	75
V1	180	76
V1	180	77	32
V1	180	78	115
V1	180	79
V1	180	80
V1	180	81
V1	180	82
V1	180	83
V1	180	84
V1	180	85
V1	180	86	16
V1	180	87
V1	180	88
V1	180	89
V1	180	90	9
V1	180	91
V1	180	92	18
V1	180	93
V1	180	94
V1	180	95	50
V1	180	96	42
V1	180	97	139
V1	180	98	16
V1	180	99	86
V2	0	0	50
V2	0	1	50
V2	0	2	49
V2	0	3	49
V2	0	4	50
V2	0	5	49
V2	0	6	50
V2	0	7	52
V2	0	8	50
V2	0	9	53
V2	0	10	53
V2	0	11	50
V2	0	12	51
V2	0	13	55
V2	0	14	52
V2	0	15	49
V2	0	16	51
V2	0	17	50
V2	0	18	51
V2	0	19	51
V2	0	20	51
V2	0	21	51
V2	0	22	51
V2	0	23	51
V2	0	24	54
V2	0	25	53
V2	0	26	52
V2	0	27	55
V2	0	28	51
V2	0	29	53
V2	0	30	49
V2	0	31	50
V2	0	32	49
V2	0	33	51
V2	0	34	50
V2	0	35	50
V2	0	36	49
V2	0	37	53
V2	0	38	51
V2	0	39	53
V2	0	40	51
V2	0	41	53
V2	0	42	49
V2	0	43	51
V2	0	44	50
V2	0	45	50
V2	0	46	51
V2	0	47	50
V2	0	48	49
V2	0	49	51
V2	0	50	53
V2	0	51	50
V2	0	52	50
V2	0	53	52
V2	0	54	52
V2	0	55	49
V2	0	56	50
V2	0	57	50
V2	0	58	53
V2	0	59	52
V2	0	60	52
V2	0	61	51
V2	0	62	49
V2	0	63	49
V2	0	64	53
V2	0	65	48
V2	0	66	51
V2	0	67	50
V2	0	68	50
V2	0	69	52
V2	0	70	51
V2	0	71	49
V2	0	72	50
V2	0	73	49
V2	0	74	53
V2	0	75	50
V2	0	76	51
V2	0	77	54
V2	0	78	50
V2	0	79	51
V2	0	80	53
V2	0	81	50
V2	0	82	51
V2	0	83	51
V2	0	84	54
V2	0	85	49
V2	0	86	52
V2	0	87	51
V2	0	88	51
V2	0	89	52
V2	0	90	53
V2	0	91	49
V2	0	92	50
V2	0	93	53
V2	0	94	52
V2	0	95	52
V2	0	96	51
V2	0	97	52
V2	0	98	50
V2	0	99	51
V2	30	0	64
V2	30	1	75
V2	30	2	63
V2	30	3	59
V2	30	4	60
V2	30	5	64
V2	30	6	65
V2	30	7	64
V2	30	8	73
V2	30	9	73
V2	30	10	66
V2	30	11	78
V2	30	12	71
V2	30	13	69
V2	30	14	75
V2	30	15	57
V2	30	16	80
V2	30	17	73
V2	30	18	61
V2	30	19	54
V2	30	20	69
V2	30	21	51
V2	30	22	64
V2	30	23	60
V2	30	24	68
V2	30	25	77
V2	30	26	70
V2	30	27	58
V2	30	28	75
V2	30	29	69
V2	30	30	65
V2	30	31	66
V2	30	32	57
V2	30	33	64
V2	30	34	60
V2	30	35	56
V2	30	36	66
V2	30	37	69
V2	30	38	76
V2	30	39	82
V2	30	40	70
V2	30	41	65
V2	30	42	63
V2	30	43	72
V2	30	44	54
V2	30	45	76
V2	30	46	53
V2	30	47	68
V2	30	48	82
V2	30	49	76
V2	30	50	58
V2	30	51	74
V2	30	52	89
V2	30	53	75
V2	30	54	75
V2	30	55	72
V2	30	56	61
V2	30	57	59
V2	30	58	66
V2	30	59	85
V2	30	60	73
V2	30	61	66
V2	30	62	66
V2	30	63	56
V2	30	64	65
V2	30	65	67
V2	30	66	53
V2	30	67	78
V2	30	68	80
V2	30	69	59
V2	30	70	69
V2	30	71	69
V2	30	72	63
V2	30	73	66
V2	30	74	70
V2	30	75	71
V2	30	76	67
V2	30	77	64
V2	30	78	73
V2	30	79	67
V2	30	80	68
V2	30	81	60
V2	30	82	76
V2	30	83	81
V2	30	84	69
V2	30	85	67
V2	30	86	63
V2	30	87	74
V2	30	88	87
V2	30	89	69
V2	30	90	72
V2	30	91	61
V2	30	92	75
V2	30	93	72
V2	30	94	66
V2	30	95	62
V2	30	96	77
V2	30	97	78
V2	30	98	69
V2	30	99	71
V2	60	0	80
V2	60	1	98
V2	60	2	104
V2	60	3	95
V2	60	4	82
V2	60	5	57
V2	60	6	57
V2	60	7	102
V2	60	8	61
V2	60	9	78
V2	60	10	108
V2	60	11	86
V2	60	12	101
V2	60	13	87
V2	60	14	90
V2	60	15	118
V2	60	16	121
V2	60	17	109
V2	60	18	103
V2	60	19	110
V2	60	20	67
V2	60	21	85
V2	60	22	103
V2	60	23	81
V2	60	24	91
V2	60	25	110
V2	60	26	115
V2	60	27	128
V2	60	28	145
V2	60	29	46
V2	60	30	86
V2	60	31	70
V2	60	32	91
V2	60	33	81
V2	60	34	105
V2	60	35	118
V2	60	36	120
V2	60	37	77
V2	60	38	129
V2	60	39	118
V2	60	40	74
V2	60	41	114
V2	60	42	105
V2	60	43	128
V2	60	44	88
V2	60	45	89
V2	60	46	102
V2	60	47	82
V2	60	48	98
V2	60	49	108
V2	60	50	101
V2	60	51	63
V2	60	52	94
V2	60	53	67
V2	60	54	80
V2	60	55	89
V2	60	56	82
V2	60	57	64
V2	60	58	90
V2	60	59	88
V2	60	60	108
V2	60	61	109
V2	60	62	99
V2	60	63	96
V2	60	64	55
V2	60	65	97
V2	60	66	123
V2	60	67	69
V2	60	68	78
V2	60	69	63
V2	60	70	95
V2	60	71	98
V2	60	72	77
V2	60	73	81
V2	60	74	80
V2	60	75	93
V2	60	76	79
V2	60	77	119
V2	60	78	61
V2	60	79	102
V2	60	80	117
V2	60	81	90
V2	60	82	101
V2	60	83	63
V2	60	84	102
V2	60	85	89
V2	60	86	71
V2	60	87	84
V2	60	88	43
V2	60	89	120
V2	60	90	65
V2	60	91	116
V2	60	92	77
V2	60	93	41
V2	60	94	96
V2	60	95	113
V2	60	96	110
V2	60	97	94
V2	60	98	120
V2	60	99	92
V2	90	0	94
V2	90	1	109
V2	90	2	88
V2	90	3	47
V2	90	4	81
V2	90	5	74
V2	90	6
V2	90	7	103
V2	90	8	20
V2	90	9	48
V2	90	10	67
V2	90	11	33
V2	90	12	145
V2	90	13	113
V2	90	14	104
V2	90	15	176
V2	90	16	35
V2	90	17	47
V2	90	18	61
V2	90	19	69
V2	90	20	103
V2	90	21	70
V2	90	22	112
V2	90	23	117
V2	90	24	99
V2	90	25	63
V2	90	26	117
V2	90	27	49
V2	90	28	47
V2	90	29	45
V2	90	30	107
V2	90	31	107
V2	90	32	140
V2	90	33	81
V2	90	34	147
V2	90	35	36
V2	90	36	54
V2	90	37	106
V2	90	38	61
V2	90	39	139
V2	90	40	111
V2	90	41
V2	90	42	76
V2	90	43	65
V2	90	44	115
V2	90	45	64
V2	90	46	87
V2	90	47	73
V2	90	48	111
V2	90	49	100
V2	90	50	79
V2	90	51	67
V2	90	52	81
V2	90	53	54
V2	90	54	163
V2	90	55	96
V2	90	56	70
V2	90	57	111
V2	90	58	69
V2	90	59	92
V2	90	60	89
V2	90	61	85
V2	90	62	42
V2	90	63	59
V2	90	64	97
V2	90	65	62
V2	90	66	24
V2	90	67	115
V2	90	68	121
V2	90	69
V2	90	70	60
V2	90	71	67
V2	90	72	25
V2	90	73	103
V2	90	74	77
V2	90	75	117
V2	90	76	74
V2	90	77	128
V2	90	78	58
V2	90	79	85
V2	90	80	112
V2	90	81	67
V2	90	82	58
V2	90	83	62
V2	90	84	64
V2	90	85	74
V2	90	86	125
V2	90	87	99
V2	90	88	76
V2	90	89	139
V2	90	90	58
V2	90	91	79
V2	90	92	125
V2	90	93	56
V2	90	94	34
V2	90	95	56
V2	90	96	100
V2	90	97	86
V2	90	98	68
V2	90	99	97
V2	180	0
V2	180	1
V2	180	2	56
V2	180	3	359
V2	180	4	105
V2	180	5	78
V2	180	6
V2	180	7
V2	180	8	111
V2	180	9	359
V2	180	10	19
V2	180	11	359
V2	180	12	96
V2	180	13	163
V2	180	14	38
V2	180	15	359
V2	180	16	22
V2	180	17	96
V2	180	18	359
V2	180	19	359
V2	180	20	49
V2	180	21	359
V2	180	22	359
V2	180	23	37
V2	180	24	359
V2	180	25	105
V2	180	26
V2	180	27
V2	180	28	32
V2	180	29	22
V2	180	30	32
V2	180	31
V2	180	32	359
V2	180	33	359
V2	180	34	28
V2	180	35	31
V2	180	36	78
V2	180	37	359
V2	180	38	112
V2	180	39
V2	180	40
V2	180	41	129
V2	180	42	286
V2	180	43
V2	180	44	36
V2	180	45	86
V2	180	46	46
V2	180	47	90
V2	180	48	359
V2	180	49	78
V2	180	50	56
V2	180	51	37
V2	180	52	23
V2	180	53	56
V2	180	54
V2	180	55	86
V2	180	56	17
V2	180	57	359
V2	180	58	87
V2	180	59	202
V2	180	60	106
V2	180	61	78
V2	180	62	29
V2	180	63	54
V2	180	64	40
V2	180	65	38
V2	180	66	27
V2	180	67	29
V2	180	68	222
V2	180	69	117
V2	180	70	115
V2	180	71	20
V2	180	72
V2	180	73	35
V2	180	74	240
V2	180	75	34
V2	180	76	359
V2	180	77	116
V2	180	78	55
V2	180	79
V2	180	80	45
V2	180	81	64
V2	180	82	33
V2	180	83	83
V2	180	84	359
V2	180	85	44
V2	180	86	113
V2	180	87	33
V2	180	88	10
V2	180	89	21
V2	180	90	34
V2	180	91
V2	180	92	103
V2	180	93	27
V2	180	94	26
V2	180	95	182
V2	180	96	64
V2	180	97	104
V2	180	98	359
V2	180	99	359
V3	0	0	64
V3	0	1	59
V3	0	2	58
V3	0	3	61
V3	0	4	62
V3	0	5	63
V3	0	6	60
V3	0	7	64
V3	0	8	63
V3	0	9	59
V3	0	10	57
V3	0	11	61
V3	0	12	62
V3	0	13	60
V3	0	14	58
V3	0	15	59
V3	0	16	58
V3	0	17	63
V3	0	18	62
V3	0	19	59
V3	0	20	62
V3	0	21	61
V3	0	22	63
V3	0	23	61
V3	0	24	62
V3	0	25	59
V3	0	26	58
V3	0	27	61
V3	0	28	61
V3	0	29	64
V3	0	30	63
V3	0	31	62
V3	0	32	62
V3	0	33	59
V3	0	34	59
V3	0	35	61
V3	0	36	62
V3	0	37	63
V3	0	38	63
V3	0	39	60
V3	0	40	62
V3	0	41	59
V3	0	42	60
V3	0	43	62
V3	0	44	59
V3	0	45	63
V3	0	46	58
V3	0	47	59
V3	0	48	60
V3	0	49	64
V3	0	50	60
V3	0	51	63
V3	0	52	61
V3	0	53	59
V3	0	54	59
V3	0	55	63
V3	0	56	61
V3	0	57	59
V3	0	58	62
V3	0	59	61
V3	0	60	59
V3	0	61	62
V3	0	62	61
V3	0	63	61
V3	0	64	62
V3	0	65	59
V3	0	66	62
V3	0	67	63
V3	0	68	59
V3	0	69	61
V3	0	70	58
V3	0	71	60
V3	0	72	62
V3	0	73	59
V3	0	74	60
V3	0	75	61
V3	0	76	62
V3	0	77	58
V3	0	78	60
V3	0	79	58
V3	0	80	63
V3	0	81	61
V3	0	82	64
V3	0	83	59
V3	0	84	64
V3	0	85	61
V3	0	86	59
V3	0	87	62
V3	0	88	64
V3	0	89	58
V3	0	90	62
V3	0	91	62
V3	0	92	60
V3	0	93	64
V3	0	94	61
V3	0	95	62
V3	0	96	61
V3	0	97	62
V3	0	98	62
V3	0	99	59
V3	30	0	74
V3	30	1	89
V3	30	2	68
V3	30	3	70
V3	30	4	87
V3	30	5	71
V3	30	6	74
V3	30	7	70
V3	30	8	69
V3	30	9	73
V3	30	10	76
V3	30	11	75
V3	30	12	82
V3	30	13	65
V3	30	14	83
V3	30	15	77
V3	30	16	71
V3	30	17	80
V3	30	18	67
V3	30	19	82
V3	30	20	80
V3	30	21	73
V3	30	22	72
V3	30	23	77
V3	30	24	69
V3	30	25	78
V3	30	26	67
V3	30	27	69
V3	30	28	75
V3	30	29	82
V3	30	30	88
V3	30	31	70
V3	30	32	78
V3	30	33	81
V3	30	34	78
V3	30	35	68
V3	30	36	76
V3	30	37	74
V3	30	38	67
V3	30	39	79
V3	30	40	78
V3	30	41	68
V3	30	42	63
V3	30	43	66
V3	30	44	76
V3	30	45	68
V3	30	46	88
V3	30	47	70
V3	30	48	68
V3	30	49	75
V3	30	50	79
V3	30	51	82
V3	30	52	80
V3	30	53	69
V3	30	54	76
V3	30	55	75
V3	30	56	87
V3	30	57	80
V3	30	58	69
V3	30	59	78
V3	30	60	83
V3	30	61	76
V3	30	62	68
V3	30	63	72
V3	30	64	95
V3	30	65	68
V3	30	66	78
V3	30	67	73
V3	30	68	63
V3	30	69	85
V3	30	70	79
V3	30	71	83
V3	30	72	72
V3	30	73	75
V3	30	74	75
V3	30	75	90
V3	30	76	78
V3	30	77	76
V3	30	78	69
V3	30	79	74
V3	30	80	83
V3	30	81	74
V3	30	82	78
V3	30	83	75
V3	30	84	83
V3	30	85	73
V3	30	86	63
V3	30	87	75
V3	30	88	100
V3	30	89	64
V3	30	90	77
V3	30	91	79
V3	30	92	77
V3	30	93	81
V3	30	94	74
V3	30	95	76
V3	30	96	77
V3	30	97	68
V3	30	98	78
V3	30	99	74
V3	60	0	77
V3	60	1	90
V3	60	2	103
V3	60	3	69
V3	60	4	84
V3	60	5	109
V3	60	6	121
V3	60	7	77
V3	60	8	118
V3	60	9	125
V3	60	10	83
V3	60	11	94
V3	60	12	116
V3	60	13	61
V3	60	14	64
V3	60	15	102
V3	60	16	94
V3	60	17	86
V3	60	18	71
V3	60	19	120
V3	60	20	124
V3	60	21	71
V3	60	22	95
V3	60	23	94
V3	60	24	95
V3	60	25	112
V3	60	26	113
V3	60	27	82
V3	60	28	117
V3	60	29	74
V3	60	30	74
V3	60	31	70
V3	60	32	115
V3	60	33	110
V3	60	34	133
V3	60	35	83
V3	60	36	136
V3	60	37	114
V3	60	38	104
V3	60	39	93
V3	60	40	105
V3	60	41	116
V3	60	42	137
V3	60	43	96
V3	60	44	98
V3	60	45	136
V3	60	46	89
V3	60	47	127
V3	60	48	101
V3	60	49	118
V3	60	50	134
V3	60	51	77
V3	60	52	92
V3	60	53	92
V3	60	54	121
V3	60	55	115
V3	60	56	108
V3	60	57	110
V3	60	58	85
V3	60	59	91
V3	60	60	107
V3	60	61	97
V3	60	62	76
V3	60	63	80
V3	60	64	134
V3	60	65	82
V3	60	66	88
V3	60	67	88
V3	60	68	114
V3	60	69	92
V3	60	70	92
V3	60	71	111
V3	60	72	119
V3	60	73	134
V3	60	74	123
V3	60	75	111
V3	60	76	120
V3	60	77	89
V3	60	78	83
V3	60	79	113
V3	60	80	97
V3	60	81	105
V3	60	82	72
V3	60	83	73
V3	60	84	134
V3	60	85	95
V3	60	86	79
V3	60	87	81
V3	60	88	107
V3	60	89	123
V3	60	90	85
V3	60	91	116
V3	60	92	96
V3	60	93	92
V3	60	94	71
V3	60	95	119
V3	60	96	111
V3	60	97	81
V3	60	98	97
V3	60	99	98
V3	90	0	86
V3	90	1	100
V3	90	2	95
V3	90	3	98
V3	90	4	108
V3	90	5	119
V3	90	6	93
V3	90	7	81
V3	90	8	122
V3	90	9	120
V3	90	10	135
V3	90	11	98
V3	90	12	79
V3	90	13	94
V3	90	14	125
V3	90	15	123
V3	90	16	101
V3	90	17	34
V3	90	18	96
V3	90	19	54
V3	90	20	137
V3	90	21	111
V3	90	22	52
V3	90	23	134
V3	90	24	109
V3	90	25	75
V3	90	26	38
V3	90	27	127
V3	90	28	23
V3	90	29	70
V3	90	30	118
V3	90	31	66
V3	90	32	64
V3	90	33	132
V3	90	34	158
V3	90	35	70
V3	90	36	116
V3	90	37	115
V3	90	38	138
V3	90	39	105
V3	90	40	77
V3	90	41	23
V3	90	42	90
V3	90	43	121
V3	90	44	110
V3	90	45	82
V3	90	46	131
V3	90	47	172
V3	90	48	112
V3	90	49	109
V3	90	50	119
V3	90	51	91
V3	90	52	90
V3	90	53	133
V3	90	54	85
V3	90	55	50
V3	90	56	60
V3	90	57	103
V3	90	58	76
V3	90	59	84
V3	90	60	93
V3	90	61	82
V3	90	62	31
V3	90	63	112
V3	90	64	51
V3	90	65	76
V3	90	66	206
V3	90	67	110
V3	90	68	83
V3	90	69	242
V3	90	70	37
V3	90	71	56
V3	90	72	92
V3	90	73	74
V3	90	74	139
V3	90	75	130
V3	90	76	99
V3	90	77	78
V3	90	78	127
V3	90	79	62
V3	90	80	92
V3	90	81	118
V3	90	82	37
V3	90	83	70
V3	90	84	104
V3	90	85	70
V3	90	86	99
V3	90	87	80
V3	90	88	85
V3	90	89	100
V3	90	90	109
V3	90	91	192
V3	90	92	99
V3	90	93	110
V3	90	94	138
V3	90	95	42
V3	90	96	141
V3	90	97	74
V3	90	98	121
V3	90	99	69
V3	180	0	34
V3	180	1	359
V3	180	2	105
V3	180	3	47
V3	180	4	17
V3	180	5	161
V3	180	6	81
V3	180	7	279
V3	180	8	63
V3	180	9	359
V3	180	10	118
V3	180	11	250
V3	180	12	359
V3	180	13	246
V3	180	14	91
V3	180	15	359
V3	180	16	359
V3	180	17	359
V3	180	18	162
V3	180	19	359
V3	180	20	359
V3	180	21
V3	180	22	359
V3	180	23
V3	180	24	22
V3	180	25	313
V3	180	26	19
V3	180	27	359
V3	180	28	49
V3	180	29	93
V3	180	30	14
V3	180	31	28
V3	180	32	359
V3	180	33	150
V3	180	34	123
V3	180	35	125
V3	180	36	96
V3	180	37	146
V3	180	38	81
V3	180	39	359
V3	180	40	66
V3	180	41	73
V3	180	42	73
V3	180	43	61
V3	180	44	117
V3	180	45	134
V3	180	46	359
V3	180	47	60
V3	180	48	359
V3	180	49	30
V3	180	50	96
V3	180	51	109
V3	180	52	18
V3	180	53	100
V3	180	54	359
V3	180	55	359
V3	180	56	193
V3	180	57	121
V3	180	58	359
V3	180	59	359
V3	180	60	63
V3	180	61	114
V3	180	62	40
V3	180	63	124
V3	180	64	208
V3	180	65	359
V3	180	66	182
V3	180	67	103
V3	180	68	359
V3	180	69	80
V3	180	70	115
V3	180	71	359
V3	180	72	359
V3	180	73	85
V3	180	74	359
V3	180	75	271
V3	180	76	359
V3	180	77	359
V3	180	78	359
V3	180	79	207
V3	180	80	359
V3	180	81	359
V3	180	82	28
V3	180	83	98
V3	180	84
V3	180	85	95
V3	180	86	137
V3	180	87	195
V3	180	88	120
V3	180	89	55
V3	180	90	200
V3	180	91	45
V3	180	92	202
V3	180	93	33
V3	180	94	47
V3	180	95	54
V3	180	96
V3	180	97	56
V3	180	98	99
V3	180	99	359
hV4	0	0	99
hV4	0	1	92
hV4	0	2	97
hV4	0	3	94
hV4	0	4	95
hV4	0	5	92
hV4	0	6	89
hV4	0	7	94
hV4	0	8	89
hV4	0	9	97
hV4	0	10	91
hV4	0	11	94
hV4	0	12	90
hV4	0	13	99
hV4	0	14	98
hV4	0	15	95
hV4	0	16	95
hV4	0	17	98
hV4	0	18	89
hV4	0	19	89
hV4	0	20	97
hV4	0	21	91
hV4	0	22	99
hV4	0	23	102
hV4	0	24	92
hV4	0	25	98
hV4	0	26	93
hV4	0	27	93
hV4	0	28	93
hV4	0	29	96
hV4	0	30	96
hV4	0	31	91
hV4	0	32	97
hV4	0	33	93
hV4	0	34	94
hV4	0	35	92
hV4	0	36	94
hV4	0	37	93
hV4	0	38	105
hV4	0	39	92
hV4	0	40	102
hV4	0	41	95
hV4	0	42	95
hV4	0	43	90
hV4	0	44	95
hV4	0	45	104
hV4	0	46	98
hV4	0	47	94
hV4	0	48	97
hV4	0	49	89
hV4	0	50	100
hV4	0	51	101
hV4	0	52	94
hV4	0	53	95
hV4	0	54	95
hV4	0	55	94
hV4	0	56	94
hV4	0	57	97
hV4	0	58	107
hV4	0	59	96
hV4	0	60	91
hV4	0	61	89
hV4	0	62	94
hV4	0	63	91
hV4	0	64	87
hV4	0	65	93
hV4	0	66	98
hV4	0	67	89
hV4	0	68	94
hV4	0	69	93
hV4	0	70	92
hV4	0	71	94
hV4	0	72	94
hV4	0	73	99
hV4	0	74	102
hV4	0	75	91
hV4	0	76	96
hV4	0	77	94
hV4	0	78	89
hV4	0	79	97
hV4	0	80	93
hV4	0	81	89
hV4	0	82	91
hV4	0	83	96
hV4	0	84	90
hV4	0	85	92
hV4	0	86	100
hV4	0	87	93
hV4	0	88	98
hV4	0	89	94
hV4	0	90	90
hV4	0	91	89
hV4	0	92	94
hV4	0	93	92
hV4	0	94	91
hV4	0	95	113
hV4	0	96	94
hV4	0	97	94
hV4	0	98	97
hV4	0	99	91
hV4	30	0	102
hV4	30	1	97
hV4	30	2	102
hV4	30	3	107
hV4	30	4	127
hV4	30	5	111
hV4	30	6	103
hV4	30	7	101
hV4	30	8	105
hV4	30	9	113
hV4	30	10	110
hV4	30	11	102
hV4	30	12	104
hV4	30	13	125
hV4	30	14	118
hV4	30	15	110
hV4	30	16	133
hV4	30	17	123
hV4	30	18	105
hV4	30	19	125
hV4	30	20	95
hV4	30	21	133
hV4	30	22	97
hV4	30	23	119
hV4	30	24	133
hV4	30	25	124
hV4	30	26	109
hV4	30	27	109
hV4	30	28	124
hV4	30	29	97
hV4	30	30	116
hV4	30	31	100
hV4	30	32	126
hV4	30	33	103
hV4	30	34	119
hV4	30	35	102
hV4	30	36	102
hV4	30	37	116
hV4	30	38	132
hV4	30	39	99
hV4	30	40	140
hV4	30	41	109
hV4	30	42	115
hV4	30	43	115
hV4	30	44	114
hV4	30	45	94
hV4	30	46	97
hV4	30	47	100
hV4	30	48	101
hV4	30	49	119
hV4	30	50	118
hV4	30	51	97
hV4	30	52	110
hV4	30	53	122
hV4	30	54	107
hV4	30	55	122
hV4	30	56	112
hV4	30	57	105
hV4	30	58	96
hV4	30	59	119
hV4	30	60	110
hV4	30	61	92
hV4	30	62	116
hV4	30	63	110
hV4	30	64	107
hV4	30	65	107
hV4	30	66	116
hV4	30	67	114
hV4	30	68	145
hV4	30	69	106
hV4	30	70	102
hV4	30	71	122
hV4	30	72	96
hV4	30	73	104
hV4	30	74	128
hV4	30	75	106
hV4	30	76	102
hV4	30	77	106
hV4	30	78	106
hV4	30	79	129
hV4	30	80	98
hV4	30	81	126
hV4	30	82	121
hV4	30	83	128
hV4	30	84	120
hV4	30	85	103
hV4	30	86	114
hV4	30	87	125
hV4	30	88	104
hV4	30	89	95
hV4	30	90	116
hV4	30	91	122
hV4	30	92	125
hV4	30	93	104
hV4	30	94	127
hV4	30	95	102
hV4	30	96	112
hV4	30	97	103
hV4	30	98	114
hV4	30	99	123
hV4	60	0	117
hV4	60	1	175
hV4	60	2	133
hV4	60	3	134
hV4	60	4	152
hV4	60	5	150
hV4	60	6	150
hV4	60	7	186
hV4	60	8	178
hV4	60	9	149
hV4	60	10	142
hV4	60	11	147
hV4	60	12	219
hV4	60	13	173
hV4	60	14	156
hV4	60	15	160
hV4	60	16	132
hV4	60	17	142
hV4	60	18	133
hV4	60	19	143
hV4	60	20	148
hV4	60	21	171
hV4	60	22	161
hV4	60	23	141
hV4	60	24	140
hV4	60	25	188
hV4	60	26	127
hV4	60	27	180
hV4	60	28	159
hV4	60	29	167
hV4	60	30	153
hV4	60	31	94
hV4	60	32	142
hV4	60	33	174
hV4	60	34	182
hV4	60	35	125
hV4	60	36	167
hV4	60	37	146
hV4	60	38	172
hV4	60	39	145
hV4	60	40	207
hV4	60	41	173
hV4	60	42	180
hV4	60	43	161
hV4	60	44	98
hV4	60	45	172
hV4	60	46	167
hV4	60	47	115
hV4	60	48	165
hV4	60	49	127
hV4	60	50	329
hV4	60	51	96
hV4	60	52	129
hV4	60	53	124
hV4	60	54	199
hV4	60	55	201
hV4	60	56	188
hV4	60	57	148
hV4	60	58	149
hV4	60	59	143
hV4	60	60	162
hV4	60	61	202
hV4	60	62	126
hV4	60	63	136
hV4	60	64	207
hV4	60	65	159
hV4	60	66	184
hV4	60	67	127
hV4	60	68	148
hV4	60	69	170
hV4	60	70	180
hV4	60	71	141
hV4	60	72	162
hV4	60	73	163
hV4	60	74	152
hV4	60	75	145
hV4	60	76	179
hV4	60	77	132
hV4	60	78	166
hV4	60	79	153
hV4	60	80	152
hV4	60	81	142
hV4	60	82	167
hV4	60	83	186
hV4	60	84	157
hV4	60	85	119
hV4	60	86	140
hV4	60	87	160
hV4	60	88	155
hV4	60	89	165
hV4	60	90	145
hV4	60	91	135
hV4	60	92	157
hV4	60	93	128
hV4	60	94	200
hV4	60	95	142
hV4	60	96	174
hV4	60	97	152
hV4	60	98	183
hV4	60	99	127
hV4	90	0	217
hV4	90	1	190
hV4	90	2	359
hV4	90	3	157
hV4	90	4	359
hV4	90	5	209
hV4	90	6	155
hV4	90	7	211
hV4	90	8	152
hV4	90	9	182
hV4	90	10	179
hV4	90	11	138
hV4	90	12	359
hV4	90	13	359
hV4	90	14	167
hV4	90	15	167
hV4	90	16	359
hV4	90	17	173
hV4	90	18	249
hV4	90	19	359
hV4	90	20	267
hV4	90	21	359
hV4	90	22	217
hV4	90	23	175
hV4	90	24	248
hV4	90	25	227
hV4	90	26	249
hV4	90	27	182
hV4	90	28	161
hV4	90	29	280
hV4	90	30	359
hV4	90	31	203
hV4	90	32	268
hV4	90	33	208
hV4	90	34	359
hV4	90	35	170
hV4	90	36	359
hV4	90	37	201
hV4	90	38	155
hV4	90	39	212
hV4	90	40	359
hV4	90	41	162
hV4	90	42	121
hV4	90	43	262
hV4	90	44	166
hV4	90	45	164
hV4	90	46	196
hV4	90	47	163
hV4	90	48	267
hV4	90	49	146
hV4	90	50	162
hV4	90	51	231
hV4	90	52	245
hV4	90	53	304
hV4	90	54	188
hV4	90	55	156
hV4	90	56	253
hV4	90	57	359
hV4	90	58	187
hV4	90	59	263
hV4	90	60	252
hV4	90	61	359
hV4	90	62	203
hV4	90	63	230
hV4	90	64	260
hV4	90	65	244
hV4	90	66	359
hV4	90	67	155
hV4	90	68	211
hV4	90	69	282
hV4	90	70	205
hV4	90	71	213
hV4	90	72	245
hV4	90	73	173
hV4	90	74	214
hV4	90	75	359
hV4	90	76	192
hV4	90	77	237
hV4	90	78	218
hV4	90	79	152
hV4	90	80	225
hV4	90	81	181
hV4	90	82	238
hV4	90	83	265
hV4	90	84	295
hV4	90	85	182
hV4	90	86	359
hV4	90	87	202
hV4	90	88	229
hV4	90	89	232
hV4	90	90	359
hV4	90	91	226
hV4	90	92	359
hV4	90	93	206
hV4	90	94	156
hV4	90	95	234
hV4	90	96	359
hV4	90	97	238
hV4	90	98	147
hV4	90	99	231
hV4	180	0	359
hV4	180	1	279
hV4	180	2	359
hV4	180	3	359
hV4	180	4	201
hV4	180	5	359
hV4	180	6	359
hV4	180	7	359
hV4	180	8	235
hV4	180	9	359
hV4	180	10	359
hV4	180	11	359
hV4	180	12	359
hV4	180	13	359
hV4	180	14	273
hV4	180	15	359
hV4	180	16	359
hV4	180	17	289
hV4	180	18	359
hV4	180	19	359
hV4	180	20	359
hV4	180	21	359
hV4	180	22	359
hV4	180	23	309
hV4	180	24	359
hV4	180	25	359
hV4	180	26	359
hV4	180	27	359
hV4	180	28	237
hV4	180	29	359
hV4	180	30	359
hV4	180	31	359
hV4	180	32	359
hV4	180	33	359
hV4	180	34	228
hV4	180	35	359
hV4	180	36	359
hV4	180	37	359
hV4	180	38	359
hV4	180	39	359
hV4	180	40	238
hV4	180	41	359
hV4	180	42	224
hV4	180	43	359
hV4	180	44	359
hV4	180	45	260
hV4	180	46	359
hV4	180	47	359
hV4	180	48	359
hV4	180	49	271
hV4	180	50	359
hV4	180	51	359
hV4	180	52	359
hV4	180	53	359
hV4	180	54	359
hV4	180	55	359
hV4	180	56	359
hV4	180	57	359
hV4	180	58	215
hV4	180	59	359
hV4	180	60	359
hV4	180	61	359
hV4	180	62	359
hV4	180	63	359
hV4	180	64	359
hV4	180	65	288
hV4	180	66	260
hV4	180	67	359
hV4	180	68	274
hV4	180	69	359
hV4	180	70	359
hV4	180	71	359
hV4	180	72	359
hV4	180	73	359
hV4	180	74	359
hV4	180	75	359
hV4	180	76	359
hV4	180	77	359
hV4	180	78	359
hV4	180	79	359
hV4	180	80	359
hV4	180	81	359
hV4	180	82	359
hV4	180	83	359
hV4	180	84	359
hV4	180	85	359
hV4	180	86	359
hV4	180	87	196
hV4	180	88	359
hV4	180	89	359
hV4	180	90	359
hV4	180	91	359
hV4	180	92	359
hV4	180	93	359
hV4	180	94	359
hV4	180	95	359
hV4	180	96	359
hV4	180	97	359
hV4	180	98	359
[truncated: 1,001 more rows]
