# Supplementary material for: Perception and memory have distinct spatial tuning properties in human visual cortex
Source: Nat Commun. 2022 Oct 18;13:5864. doi: 10.1038/s41467-022-33161-8 (PMC9579130; doi:10.1038/s41467-022-33161-8)
Supplement: Supplementary file 4 — Source Data [file 41467_2022_33161_MOESM4_ESM.zip › source_data/sfig5b.xlsx]

## Sheet: Sheet1
prf_model	task	roi	amp_pred	amp	fwhm_deg_pred	fwhm_deg
css	perception	V1	1.1603	1.1033	63	38
css	perception	V2	1.1074	1.2382	71	51
css	perception	V3	0.694	1.0678	108	60
css	perception	hV4	0.4688	1.0063	174	94
css	perception	LO	0.3809	0.5681	183	97
css	perception	V3ab	0.2739	0.5329	214	97
css	memory	V1	1.1603	0.2423	63	131
css	memory	V2	1.1074	0.3589	71	101
css	memory	V3	0.694	0.3098	108	100
css	memory	hV4	0.4688	0.2497	174	79
css	memory	LO	0.3809	0.2317	183	94
css	memory	V3ab	0.2739	0.1666	214	101
linear	perception	V1	0.6168	1.1033	62	38
linear	perception	V2	0.5282	1.2382	67	51
linear	perception	V3	0.221	1.0678	114	60
linear	perception	hV4	0.0912	1.0063	187	94
linear	perception	LO	0.0787	0.5681	188	97
linear	perception	V3ab	0.0407	0.5329	235	97
linear	memory	V1	0.6168	0.2423	62	131
linear	memory	V2	0.5282	0.3589	67	101
linear	memory	V3	0.221	0.3098	114	100
linear	memory	hV4	0.0912	0.2497	187	79
linear	memory	LO	0.0787	0.2317	188	94
linear	memory	V3ab	0.0407	0.1666	235	101
