# Supplementary material for: Perception and memory have distinct spatial tuning properties in human visual cortex
Source: Nat Commun. 2022 Oct 18;13:5864. doi: 10.1038/s41467-022-33161-8 (PMC9579130; doi:10.1038/s41467-022-33161-8)
Supplement: Supplementary file 4 — Source Data [file 41467_2022_33161_MOESM4_ESM.zip › source_data/sfig4b.xlsx]

## Sheet: Sheet1
roi	lapse_rate	nsim	fwhm_deg
V1	0	0	37
V1	0	1	37
V1	0	2	37
V1	0	3	37
V1	0	4	39
V1	0	5	38
V1	0	6	41
V1	0	7	36
V1	0	8	36
V1	0	9	38
V1	0	10	39
V1	0	11	38
V1	0	12	39
V1	0	13	39
V1	0	14	37
V1	0	15	38
V1	0	16	38
V1	0	17	42
V1	0	18	37
V1	0	19	41
V1	0	20	40
V1	0	21	43
V1	0	22	35
V1	0	23	39
V1	0	24	38
V1	0	25	38
V1	0	26	39
V1	0	27	39
V1	0	28	37
V1	0	29	41
V1	0	30	39
V1	0	31	35
V1	0	32	37
V1	0	33	42
V1	0	34	36
V1	0	35	38
V1	0	36	38
V1	0	37	41
V1	0	38	40
V1	0	39	42
V1	0	40	35
V1	0	41	38
V1	0	42	36
V1	0	43	36
V1	0	44	40
V1	0	45	38
V1	0	46	37
V1	0	47	42
V1	0	48	43
V1	0	49	39
V1	0	50	35
V1	0	51	36
V1	0	52	39
V1	0	53	38
V1	0	54	40
V1	0	55	35
V1	0	56	36
V1	0	57	38
V1	0	58	38
V1	0	59	39
V1	0	60	37
V1	0	61	37
V1	0	62	37
V1	0	63	38
V1	0	64	38
V1	0	65	41
V1	0	66	37
V1	0	67	37
V1	0	68	39
V1	0	69	39
V1	0	70	36
V1	0	71	35
V1	0	72	37
V1	0	73	35
V1	0	74	40
V1	0	75	35
V1	0	76	38
V1	0	77	36
V1	0	78	39
V1	0	79	37
V1	0	80	37
V1	0	81	39
V1	0	82	38
V1	0	83	42
V1	0	84	37
V1	0	85	37
V1	0	86	38
V1	0	87	39
V1	0	88	43
V1	0	89	36
V1	0	90	34
V1	0	91	36
V1	0	92	38
V1	0	93	40
V1	0	94	37
V1	0	95	36
V1	0	96	40
V1	0	97	39
V1	0	98	34
V1	0	99	37
V1	0.25	0	44
V1	0.25	1	45
V1	0.25	2	40
V1	0.25	3	47
V1	0.25	4	33
V1	0.25	5	37
V1	0.25	6	40
V1	0.25	7	36
V1	0.25	8	43
V1	0.25	9	36
V1	0.25	10	44
V1	0.25	11	57
V1	0.25	12	44
V1	0.25	13	40
V1	0.25	14	47
V1	0.25	15	35
V1	0.25	16	36
V1	0.25	17	30
V1	0.25	18	39
V1	0.25	19	39
V1	0.25	20	45
V1	0.25	21	32
V1	0.25	22	48
V1	0.25	23	43
V1	0.25	24	35
V1	0.25	25	38
V1	0.25	26	43
V1	0.25	27	50
V1	0.25	28	45
V1	0.25	29	33
V1	0.25	30	37
V1	0.25	31	39
V1	0.25	32	48
V1	0.25	33	38
V1	0.25	34	40
V1	0.25	35	39
V1	0.25	36	35
V1	0.25	37	50
V1	0.25	38	37
V1	0.25	39	37
V1	0.25	40	41
V1	0.25	41	37
V1	0.25	42	43
V1	0.25	43	33
V1	0.25	44	48
V1	0.25	45	42
V1	0.25	46	39
V1	0.25	47	45
V1	0.25	48	32
V1	0.25	49	52
V1	0.25	50	45
V1	0.25	51	39
V1	0.25	52	38
V1	0.25	53	41
V1	0.25	54	38
V1	0.25	55	38
V1	0.25	56	38
V1	0.25	57	42
V1	0.25	58	38
V1	0.25	59	34
V1	0.25	60	39
V1	0.25	61	48
V1	0.25	62	37
V1	0.25	63	39
V1	0.25	64	34
V1	0.25	65	38
V1	0.25	66	32
V1	0.25	67	45
V1	0.25	68	49
V1	0.25	69	38
V1	0.25	70	45
V1	0.25	71	35
V1	0.25	72	30
V1	0.25	73	51
V1	0.25	74	38
V1	0.25	75	40
V1	0.25	76	34
V1	0.25	77	38
V1	0.25	78	44
V1	0.25	79	54
V1	0.25	80	34
V1	0.25	81	36
V1	0.25	82	64
V1	0.25	83	36
V1	0.25	84	37
V1	0.25	85	41
V1	0.25	86	48
V1	0.25	87	40
V1	0.25	88	49
V1	0.25	89	34
V1	0.25	90	45
V1	0.25	91	33
V1	0.25	92	51
V1	0.25	93	47
V1	0.25	94	34
V1	0.25	95	36
V1	0.25	96	35
V1	0.25	97	39
V1	0.25	98	47
V1	0.25	99	41
V1	0.5	0	35
V1	0.5	1	39
V1	0.5	2	38
V1	0.5	3	74
V1	0.5	4	36
V1	0.5	5	42
V1	0.5	6	88
V1	0.5	7	65
V1	0.5	8	54
V1	0.5	9	35
V1	0.5	10	32
V1	0.5	11	37
V1	0.5	12	41
V1	0.5	13	29
V1	0.5	14	41
V1	0.5	15	41
V1	0.5	16	32
V1	0.5	17	36
V1	0.5	18	41
V1	0.5	19	28
V1	0.5	20	55
V1	0.5	21	38
V1	0.5	22	47
V1	0.5	23	54
V1	0.5	24	41
V1	0.5	25	39
V1	0.5	26	55
V1	0.5	27	30
V1	0.5	28	73
V1	0.5	29	33
V1	0.5	30	45
V1	0.5	31	22
V1	0.5	32	36
V1	0.5	33	32
V1	0.5	34	51
V1	0.5	35	63
V1	0.5	36	48
V1	0.5	37	29
V1	0.5	38	39
V1	0.5	39	49
V1	0.5	40	35
V1	0.5	41	37
V1	0.5	42	37
V1	0.5	43	54
V1	0.5	44	36
V1	0.5	45	33
V1	0.5	46	31
V1	0.5	47	53
V1	0.5	48	33
V1	0.5	49	39
V1	0.5	50	50
V1	0.5	51	45
V1	0.5	52	36
V1	0.5	53	43
V1	0.5	54	34
V1	0.5	55	44
V1	0.5	56	30
V1	0.5	57	40
V1	0.5	58	36
V1	0.5	59	37
V1	0.5	60	42
V1	0.5	61	21
V1	0.5	62	44
V1	0.5	63	82
V1	0.5	64	37
V1	0.5	65	49
V1	0.5	66	41
V1	0.5	67	61
V1	0.5	68	50
V1	0.5	69	32
V1	0.5	70	42
V1	0.5	71	26
V1	0.5	72	42
V1	0.5	73	27
V1	0.5	74	42
V1	0.5	75	31
V1	0.5	76	52
V1	0.5	77	104
V1	0.5	78	37
V1	0.5	79	41
V1	0.5	80	38
V1	0.5	81	45
V1	0.5	82	49
V1	0.5	83	47
V1	0.5	84	22
V1	0.5	85	52
V1	0.5	86	32
V1	0.5	87	46
V1	0.5	88	42
V1	0.5	89	40
V1	0.5	90	27
V1	0.5	91	46
V1	0.5	92	28
V1	0.5	93	41
V1	0.5	94	26
V1	0.5	95	25
V1	0.5	96	34
V1	0.5	97	37
V1	0.5	98	66
V1	0.5	99	32
V1	0.75	0	69
V1	0.75	1	359
V1	0.75	2	42
V1	0.75	3	46
V1	0.75	4	48
V1	0.75	5	26
V1	0.75	6	62
V1	0.75	7	45
V1	0.75	8	162
V1	0.75	9	59
V1	0.75	10	45
V1	0.75	11	190
V1	0.75	12	29
V1	0.75	13	16
V1	0.75	14	62
V1	0.75	15	92
V1	0.75	16	52
V1	0.75	17	34
V1	0.75	18	105
V1	0.75	19	35
V1	0.75	20	26
V1	0.75	21	78
V1	0.75	22	172
V1	0.75	23
V1	0.75	24	123
V1	0.75	25	48
V1	0.75	26	80
V1	0.75	27	28
V1	0.75	28	48
V1	0.75	29	59
V1	0.75	30	31
V1	0.75	31	35
V1	0.75	32	36
V1	0.75	33	195
V1	0.75	34	40
V1	0.75	35	59
V1	0.75	36	116
V1	0.75	37	27
V1	0.75	38	8
V1	0.75	39	36
V1	0.75	40	55
V1	0.75	41	87
V1	0.75	42	50
V1	0.75	43	98
V1	0.75	44	35
V1	0.75	45	359
V1	0.75	46	45
V1	0.75	47	89
V1	0.75	48	55
V1	0.75	49	22
V1	0.75	50	45
V1	0.75	51	48
V1	0.75	52	27
V1	0.75	53	359
V1	0.75	54	39
V1	0.75	55	112
V1	0.75	56	177
V1	0.75	57	28
V1	0.75	58	59
V1	0.75	59	38
V1	0.75	60	122
V1	0.75	61	39
V1	0.75	62	46
V1	0.75	63	32
V1	0.75	64	41
V1	0.75	65	25
V1	0.75	66	46
V1	0.75	67	177
V1	0.75	68	83
V1	0.75	69	62
V1	0.75	70	68
V1	0.75	71	41
V1	0.75	72	52
V1	0.75	73	183
V1	0.75	74	54
V1	0.75	75	45
V1	0.75	76	41
V1	0.75	77	33
V1	0.75	78	48
V1	0.75	79	46
V1	0.75	80	43
V1	0.75	81	26
V1	0.75	82	60
V1	0.75	83	48
V1	0.75	84	109
V1	0.75	85	22
V1	0.75	86	143
V1	0.75	87	45
V1	0.75	88	359
V1	0.75	89	27
V1	0.75	90	50
V1	0.75	91	35
V1	0.75	92	73
V1	0.75	93	65
V1	0.75	94	22
V1	0.75	95	54
V1	0.75	96	42
V1	0.75	97	98
V1	0.75	98	46
V1	0.75	99	126
V1	1	0	208
V1	1	1	69
V1	1	2
V1	1	3	359
V1	1	4	17
V1	1	5	18
V1	1	6	77
V1	1	7	359
V1	1	8	359
V1	1	9	154
V1	1	10
V1	1	11	260
V1	1	12
V1	1	13	359
V1	1	14	246
V1	1	15	359
V1	1	16
V1	1	17	247
V1	1	18	86
V1	1	19	277
V1	1	20	50
V1	1	21	359
V1	1	22
V1	1	23
V1	1	24	69
V1	1	25
V1	1	26	8
V1	1	27	359
V1	1	28
V1	1	29
V1	1	30	136
V1	1	31
V1	1	32	359
V1	1	33
V1	1	34
V1	1	35	37
V1	1	36	35
V1	1	37	212
V1	1	38	110
V1	1	39	234
V1	1	40	58
V1	1	41
V1	1	42	135
V1	1	43	359
V1	1	44	230
V1	1	45
V1	1	46	155
V1	1	47	359
V1	1	48
V1	1	49	217
V1	1	50	66
V1	1	51
V1	1	52	114
V1	1	53	359
V1	1	54	48
V1	1	55	359
V1	1	56
V1	1	57	71
V1	1	58	359
V1	1	59	106
V1	1	60
V1	1	61	33
V1	1	62
V1	1	63
V1	1	64	359
V1	1	65	116
V1	1	66	154
V1	1	67	359
V1	1	68	359
V1	1	69	90
V1	1	70
V1	1	71	79
V1	1	72	46
V1	1	73	150
V1	1	74
V1	1	75	189
V1	1	76
V1	1	77	90
V1	1	78	17
V1	1	79	16
V1	1	80	359
V1	1	81	279
V1	1	82	280
V1	1	83	237
V1	1	84	8
V1	1	85	359
V1	1	86	48
V1	1	87	120
V1	1	88	103
V1	1	89	359
V1	1	90	174
V1	1	91	13
V1	1	92	192
V1	1	93	359
V1	1	94	359
V1	1	95	200
V1	1	96	110
V1	1	97	11
V1	1	98	13
V1	1	99	95
V2	0	0	54
V2	0	1	56
V2	0	2	54
V2	0	3	50
V2	0	4	47
V2	0	5	51
V2	0	6	52
V2	0	7	50
V2	0	8	49
V2	0	9	53
V2	0	10	48
V2	0	11	52
V2	0	12	53
V2	0	13	52
V2	0	14	50
V2	0	15	54
V2	0	16	52
V2	0	17	50
V2	0	18	53
V2	0	19	53
V2	0	20	51
V2	0	21	50
V2	0	22	51
V2	0	23	52
V2	0	24	52
V2	0	25	51
V2	0	26	51
V2	0	27	55
V2	0	28	51
V2	0	29	50
V2	0	30	50
V2	0	31	55
V2	0	32	49
V2	0	33	53
V2	0	34	53
V2	0	35	51
V2	0	36	51
V2	0	37	51
V2	0	38	51
V2	0	39	52
V2	0	40	51
V2	0	41	53
V2	0	42	51
V2	0	43	51
V2	0	44	52
V2	0	45	52
V2	0	46	49
V2	0	47	53
V2	0	48	50
V2	0	49	50
V2	0	50	47
V2	0	51	49
V2	0	52	53
V2	0	53	52
V2	0	54	50
V2	0	55	51
V2	0	56	51
V2	0	57	50
V2	0	58	51
V2	0	59	49
V2	0	60	47
V2	0	61	49
V2	0	62	52
V2	0	63	50
V2	0	64	51
V2	0	65	51
V2	0	66	50
V2	0	67	49
V2	0	68	53
V2	0	69	50
V2	0	70	52
V2	0	71	53
V2	0	72	50
V2	0	73	51
V2	0	74	48
V2	0	75	50
V2	0	76	51
V2	0	77	53
V2	0	78	51
V2	0	79	53
V2	0	80	51
V2	0	81	52
V2	0	82	52
V2	0	83	53
V2	0	84	48
V2	0	85	49
V2	0	86	49
V2	0	87	51
V2	0	88	50
V2	0	89	51
V2	0	90	52
V2	0	91	51
V2	0	92	52
V2	0	93	52
V2	0	94	52
V2	0	95	51
V2	0	96	52
V2	0	97	51
V2	0	98	54
V2	0	99	53
V2	0.25	0	50
V2	0.25	1	45
V2	0.25	2	49
V2	0.25	3	47
V2	0.25	4	62
V2	0.25	5	50
V2	0.25	6	44
V2	0.25	7	48
V2	0.25	8	48
V2	0.25	9	48
V2	0.25	10	48
V2	0.25	11	56
V2	0.25	12	56
V2	0.25	13	61
V2	0.25	14	47
V2	0.25	15	55
V2	0.25	16	52
V2	0.25	17	50
V2	0.25	18	56
V2	0.25	19	46
V2	0.25	20	45
V2	0.25	21	53
V2	0.25	22	45
V2	0.25	23	41
V2	0.25	24	46
V2	0.25	25	49
V2	0.25	26	52
V2	0.25	27	63
V2	0.25	28	48
V2	0.25	29	56
V2	0.25	30	48
V2	0.25	31	51
V2	0.25	32	47
V2	0.25	33	45
V2	0.25	34	50
V2	0.25	35	62
V2	0.25	36	54
V2	0.25	37	50
V2	0.25	38	60
V2	0.25	39	52
V2	0.25	40	47
V2	0.25	41	52
V2	0.25	42	48
V2	0.25	43	57
V2	0.25	44	51
V2	0.25	45	58
V2	0.25	46	50
V2	0.25	47	74
V2	0.25	48	55
V2	0.25	49	56
V2	0.25	50	50
V2	0.25	51	48
V2	0.25	52	53
V2	0.25	53	59
V2	0.25	54	49
V2	0.25	55	51
V2	0.25	56	57
V2	0.25	57	53
V2	0.25	58	47
V2	0.25	59	50
V2	0.25	60	44
V2	0.25	61	55
V2	0.25	62	60
V2	0.25	63	53
V2	0.25	64	54
V2	0.25	65	52
V2	0.25	66	58
V2	0.25	67	51
V2	0.25	68	43
V2	0.25	69	47
V2	0.25	70	50
V2	0.25	71	43
V2	0.25	72	45
V2	0.25	73	53
V2	0.25	74	47
V2	0.25	75	53
V2	0.25	76	51
V2	0.25	77	53
V2	0.25	78	54
V2	0.25	79	58
V2	0.25	80	48
V2	0.25	81	59
V2	0.25	82	39
V2	0.25	83	49
V2	0.25	84	54
V2	0.25	85	49
V2	0.25	86	52
V2	0.25	87	49
V2	0.25	88	53
V2	0.25	89	56
V2	0.25	90	50
V2	0.25	91	52
V2	0.25	92	54
V2	0.25	93	52
V2	0.25	94	56
V2	0.25	95	51
V2	0.25	96	48
V2	0.25	97	65
V2	0.25	98	50
V2	0.25	99	59
V2	0.5	0	55
V2	0.5	1	50
V2	0.5	2	36
V2	0.5	3	75
V2	0.5	4	42
V2	0.5	5	55
V2	0.5	6	54
V2	0.5	7	49
V2	0.5	8	56
V2	0.5	9	40
V2	0.5	10	72
V2	0.5	11	55
V2	0.5	12	74
V2	0.5	13	50
V2	0.5	14	56
V2	0.5	15	50
V2	0.5	16	60
V2	0.5	17	71
V2	0.5	18	66
V2	0.5	19	68
V2	0.5	20	52
V2	0.5	21	49
V2	0.5	22	47
V2	0.5	23	53
V2	0.5	24	71
V2	0.5	25	69
V2	0.5	26	49
V2	0.5	27	61
V2	0.5	28	45
V2	0.5	29	72
V2	0.5	30	42
V2	0.5	31	50
V2	0.5	32	43
V2	0.5	33	45
V2	0.5	34	47
V2	0.5	35	47
V2	0.5	36	44
V2	0.5	37	44
V2	0.5	38	57
V2	0.5	39	46
V2	0.5	40	62
V2	0.5	41	50
V2	0.5	42	49
V2	0.5	43	63
V2	0.5	44	82
V2	0.5	45	58
V2	0.5	46	77
V2	0.5	47	46
V2	0.5	48	56
V2	0.5	49	61
V2	0.5	50	49
V2	0.5	51	48
V2	0.5	52	65
V2	0.5	53	68
V2	0.5	54	53
V2	0.5	55	59
V2	0.5	56	37
V2	0.5	57	56
V2	0.5	58	61
V2	0.5	59	67
V2	0.5	60	65
V2	0.5	61	38
V2	0.5	62	52
V2	0.5	63	54
V2	0.5	64	44
V2	0.5	65	54
V2	0.5	66	43
V2	0.5	67	44
V2	0.5	68	60
V2	0.5	69	90
V2	0.5	70	54
V2	0.5	71	88
V2	0.5	72	47
V2	0.5	73	59
V2	0.5	74	54
V2	0.5	75	61
V2	0.5	76	75
V2	0.5	77	61
V2	0.5	78	69
V2	0.5	79	46
V2	0.5	80	62
V2	0.5	81	43
V2	0.5	82	62
V2	0.5	83	51
V2	0.5	84	51
V2	0.5	85	63
V2	0.5	86	45
V2	0.5	87	36
V2	0.5	88	42
V2	0.5	89	57
V2	0.5	90	69
V2	0.5	91	47
V2	0.5	92	52
V2	0.5	93	74
V2	0.5	94	57
V2	0.5	95	50
V2	0.5	96	57
V2	0.5	97	56
V2	0.5	98	41
V2	0.5	99	55
V2	0.75	0	28
V2	0.75	1	26
V2	0.75	2	91
V2	0.75	3	38
V2	0.75	4	57
V2	0.75	5	61
V2	0.75	6	45
V2	0.75	7	67
V2	0.75	8	46
V2	0.75	9	44
V2	0.75	10	46
V2	0.75	11	274
V2	0.75	12	53
V2	0.75	13	41
V2	0.75	14	37
V2	0.75	15	72
V2	0.75	16	27
V2	0.75	17	41
V2	0.75	18	77
V2	0.75	19	73
V2	0.75	20	60
V2	0.75	21	52
V2	0.75	22	35
V2	0.75	23	55
V2	0.75	24	77
V2	0.75	25	36
V2	0.75	26	51
V2	0.75	27	62
V2	0.75	28	56
V2	0.75	29	60
V2	0.75	30	58
V2	0.75	31	46
V2	0.75	32	83
V2	0.75	33	42
V2	0.75	34	60
V2	0.75	35	32
V2	0.75	36	50
V2	0.75	37	32
V2	0.75	38	129
V2	0.75	39	96
V2	0.75	40	89
V2	0.75	41	59
V2	0.75	42	60
V2	0.75	43	53
V2	0.75	44	46
V2	0.75	45	34
V2	0.75	46	33
V2	0.75	47	147
V2	0.75	48	46
V2	0.75	49	49
V2	0.75	50	87
V2	0.75	51	58
V2	0.75	52	68
V2	0.75	53	72
V2	0.75	54	84
V2	0.75	55	129
V2	0.75	56	27
V2	0.75	57	83
V2	0.75	58	48
V2	0.75	59	56
V2	0.75	60	92
V2	0.75	61	50
V2	0.75	62	58
V2	0.75	63	41
V2	0.75	64	26
V2	0.75	65	58
V2	0.75	66	36
V2	0.75	67	134
V2	0.75	68	60
V2	0.75	69	60
V2	0.75	70	38
V2	0.75	71	54
V2	0.75	72	32
V2	0.75	73	69
V2	0.75	74	69
V2	0.75	75	66
V2	0.75	76	47
V2	0.75	77	56
V2	0.75	78	52
V2	0.75	79	64
V2	0.75	80	60
V2	0.75	81	28
V2	0.75	82	42
V2	0.75	83	26
V2	0.75	84	57
V2	0.75	85	85
V2	0.75	86	207
V2	0.75	87	67
V2	0.75	88	40
V2	0.75	89	359
V2	0.75	90	47
V2	0.75	91	64
V2	0.75	92	39
V2	0.75	93	19
V2	0.75	94	42
V2	0.75	95	59
V2	0.75	96	53
V2	0.75	97
V2	0.75	98	124
V2	0.75	99	77
V2	1	0	275
V2	1	1	32
V2	1	2
V2	1	3	359
V2	1	4	359
V2	1	5	24
V2	1	6	88
V2	1	7	37
V2	1	8
V2	1	9	359
V2	1	10	76
V2	1	11	32
V2	1	12	30
V2	1	13
V2	1	14	359
V2	1	15	100
V2	1	16	359
V2	1	17	125
V2	1	18	165
V2	1	19	153
V2	1	20	43
V2	1	21	25
V2	1	22	175
V2	1	23	96
V2	1	24	359
V2	1	25	221
V2	1	26	47
V2	1	27	359
V2	1	28	37
V2	1	29	82
V2	1	30	170
V2	1	31
V2	1	32
V2	1	33	359
V2	1	34	359
V2	1	35
V2	1	36
V2	1	37	359
V2	1	38	238
V2	1	39	359
V2	1	40	244
V2	1	41	130
V2	1	42	142
V2	1	43	200
V2	1	44	143
V2	1	45
V2	1	46	201
V2	1	47	248
V2	1	48	179
V2	1	49	359
V2	1	50
V2	1	51	86
V2	1	52	359
V2	1	53
V2	1	54	116
V2	1	55
V2	1	56	237
V2	1	57	188
V2	1	58	73
V2	1	59	14
V2	1	60	110
V2	1	61	49
V2	1	62	359
V2	1	63
V2	1	64	359
V2	1	65	5
V2	1	66
V2	1	67	159
V2	1	68	27
V2	1	69	53
V2	1	70
V2	1	71
V2	1	72	37
V2	1	73	114
V2	1	74	23
V2	1	75	17
V2	1	76
V2	1	77	22
V2	1	78	15
V2	1	79	103
V2	1	80	359
V2	1	81	14
V2	1	82	274
V2	1	83	308
V2	1	84	15
V2	1	85	136
V2	1	86	181
V2	1	87	263
V2	1	88	119
V2	1	89	111
V2	1	90	136
V2	1	91	20
V2	1	92	31
V2	1	93	175
V2	1	94	359
V2	1	95	24
V2	1	96
V2	1	97
V2	1	98	72
V2	1	99	170
V3	0	0	59
V3	0	1	62
V3	0	2	59
V3	0	3	63
V3	0	4	59
V3	0	5	61
V3	0	6	59
V3	0	7	59
V3	0	8	59
V3	0	9	61
V3	0	10	62
V3	0	11	65
V3	0	12	60
V3	0	13	64
V3	0	14	62
V3	0	15	62
V3	0	16	61
V3	0	17	62
V3	0	18	62
V3	0	19	63
V3	0	20	62
V3	0	21	60
V3	0	22	62
V3	0	23	61
V3	0	24	58
V3	0	25	58
V3	0	26	60
V3	0	27	59
V3	0	28	58
V3	0	29	59
V3	0	30	62
V3	0	31	60
V3	0	32	64
V3	0	33	62
V3	0	34	60
V3	0	35	62
V3	0	36	59
V3	0	37	58
V3	0	38	61
V3	0	39	64
V3	0	40	61
V3	0	41	64
V3	0	42	58
V3	0	43	61
V3	0	44	61
V3	0	45	64
V3	0	46	62
V3	0	47	61
V3	0	48	60
V3	0	49	61
V3	0	50	62
V3	0	51	64
V3	0	52	62
V3	0	53	62
V3	0	54	63
V3	0	55	57
V3	0	56	59
V3	0	57	62
V3	0	58	62
V3	0	59	60
V3	0	60	62
V3	0	61	62
V3	0	62	61
V3	0	63	60
V3	0	64	61
V3	0	65	59
V3	0	66	61
V3	0	67	59
V3	0	68	64
V3	0	69	61
V3	0	70	60
V3	0	71	63
V3	0	72	62
V3	0	73	60
V3	0	74	63
V3	0	75	60
V3	0	76	59
V3	0	77	60
V3	0	78	61
V3	0	79	58
V3	0	80	61
V3	0	81	59
V3	0	82	59
V3	0	83	62
V3	0	84	61
V3	0	85	63
V3	0	86	63
V3	0	87	60
V3	0	88	63
V3	0	89	60
V3	0	90	60
V3	0	91	58
V3	0	92	59
V3	0	93	63
V3	0	94	61
V3	0	95	62
V3	0	96	60
V3	0	97	62
V3	0	98	61
V3	0	99	60
V3	0.25	0	54
V3	0.25	1	57
V3	0.25	2	60
V3	0.25	3	58
V3	0.25	4	63
V3	0.25	5	61
V3	0.25	6	67
V3	0.25	7	65
V3	0.25	8	61
V3	0.25	9	64
V3	0.25	10	66
V3	0.25	11	64
V3	0.25	12	47
V3	0.25	13	62
V3	0.25	14	67
V3	0.25	15	64
V3	0.25	16	58
V3	0.25	17	69
V3	0.25	18	76
V3	0.25	19	65
V3	0.25	20	58
V3	0.25	21	63
V3	0.25	22	65
V3	0.25	23	62
V3	0.25	24	58
V3	0.25	25	61
V3	0.25	26	64
V3	0.25	27	69
V3	0.25	28	57
V3	0.25	29	57
V3	0.25	30	57
V3	0.25	31	50
V3	0.25	32	64
V3	0.25	33	65
V3	0.25	34	69
V3	0.25	35	74
V3	0.25	36	59
V3	0.25	37	66
V3	0.25	38	65
V3	0.25	39	62
V3	0.25	40	71
V3	0.25	41	74
V3	0.25	42	55
V3	0.25	43	61
V3	0.25	44	68
V3	0.25	45	59
V3	0.25	46	57
V3	0.25	47	66
V3	0.25	48	60
V3	0.25	49	42
V3	0.25	50	60
V3	0.25	51	60
V3	0.25	52	62
V3	0.25	53	60
V3	0.25	54	71
V3	0.25	55	59
V3	0.25	56	53
V3	0.25	57	59
V3	0.25	58	67
V3	0.25	59	62
V3	0.25	60	56
V3	0.25	61	59
V3	0.25	62	68
V3	0.25	63	53
V3	0.25	64	60
V3	0.25	65	55
V3	0.25	66	61
V3	0.25	67	59
V3	0.25	68	68
V3	0.25	69	61
V3	0.25	70	59
V3	0.25	71	60
V3	0.25	72	65
V3	0.25	73	50
V3	0.25	74	62
V3	0.25	75	51
V3	0.25	76	63
V3	0.25	77	69
V3	0.25	78	66
V3	0.25	79	68
V3	0.25	80	60
V3	0.25	81	52
V3	0.25	82	58
V3	0.25	83	58
V3	0.25	84	67
V3	0.25	85	69
V3	0.25	86	53
V3	0.25	87	72
V3	0.25	88	65
V3	0.25	89	62
V3	0.25	90	50
V3	0.25	91	61
V3	0.25	92	64
V3	0.25	93	66
V3	0.25	94	67
V3	0.25	95	55
V3	0.25	96	58
V3	0.25	97	64
V3	0.25	98	66
V3	0.25	99	65
V3	0.5	0	71
V3	0.5	1	74
V3	0.5	2	77
V3	0.5	3	73
V3	0.5	4	63
V3	0.5	5	72
V3	0.5	6	63
V3	0.5	7	83
V3	0.5	8	84
V3	0.5	9	57
V3	0.5	10	73
V3	0.5	11	85
V3	0.5	12	67
V3	0.5	13	62
V3	0.5	14	64
V3	0.5	15	48
V3	0.5	16	58
V3	0.5	17	53
V3	0.5	18	68
V3	0.5	19	43
V3	0.5	20	66
V3	0.5	21	49
V3	0.5	22	59
V3	0.5	23	71
V3	0.5	24	47
V3	0.5	25	52
V3	0.5	26	52
V3	0.5	27	76
V3	0.5	28	59
V3	0.5	29	59
V3	0.5	30	62
V3	0.5	31	55
V3	0.5	32	58
V3	0.5	33	67
V3	0.5	34	49
V3	0.5	35	65
V3	0.5	36	73
V3	0.5	37	72
V3	0.5	38	69
V3	0.5	39	55
V3	0.5	40	53
V3	0.5	41	72
V3	0.5	42	31
V3	0.5	43	63
V3	0.5	44	66
V3	0.5	45	69
V3	0.5	46	66
V3	0.5	47	58
V3	0.5	48	65
V3	0.5	49	70
V3	0.5	50	55
V3	0.5	51	44
V3	0.5	52	63
V3	0.5	53	67
V3	0.5	54	65
V3	0.5	55	67
V3	0.5	56	49
V3	0.5	57	59
V3	0.5	58	68
V3	0.5	59	104
V3	0.5	60	56
V3	0.5	61	63
V3	0.5	62	55
V3	0.5	63	69
V3	0.5	64	63
V3	0.5	65	62
V3	0.5	66	65
V3	0.5	67	46
V3	0.5	68	67
V3	0.5	69	50
V3	0.5	70	63
V3	0.5	71	75
V3	0.5	72	44
V3	0.5	73	63
V3	0.5	74	60
V3	0.5	75	66
V3	0.5	76	66
V3	0.5	77	61
V3	0.5	78	63
V3	0.5	79	70
V3	0.5	80	68
V3	0.5	81	56
V3	0.5	82	58
V3	0.5	83	63
V3	0.5	84	55
V3	0.5	85	58
V3	0.5	86	78
V3	0.5	87	87
V3	0.5	88	68
V3	0.5	89	77
V3	0.5	90	74
V3	0.5	91	68
V3	0.5	92	60
V3	0.5	93	68
V3	0.5	94	79
V3	0.5	95	69
V3	0.5	96	52
V3	0.5	97	94
V3	0.5	98	77
V3	0.5	99	41
V3	0.75	0	57
V3	0.75	1	83
V3	0.75	2	103
V3	0.75	3	97
V3	0.75	4	46
V3	0.75	5	56
V3	0.75	6	100
V3	0.75	7	57
V3	0.75	8	43
V3	0.75	9	80
V3	0.75	10	47
V3	0.75	11	116
V3	0.75	12	95
V3	0.75	13	129
V3	0.75	14	96
V3	0.75	15	51
V3	0.75	16	71
V3	0.75	17	85
V3	0.75	18	71
V3	0.75	19	49
V3	0.75	20	100
V3	0.75	21	125
V3	0.75	22	137
V3	0.75	23	72
V3	0.75	24	65
V3	0.75	25	83
V3	0.75	26	86
V3	0.75	27	33
V3	0.75	28	54
V3	0.75	29	72
V3	0.75	30	205
V3	0.75	31	57
V3	0.75	32	62
V3	0.75	33	70
V3	0.75	34	73
V3	0.75	35	47
V3	0.75	36	111
V3	0.75	37	146
V3	0.75	38	69
V3	0.75	39	64
V3	0.75	40	53
V3	0.75	41	46
V3	0.75	42	51
V3	0.75	43	53
V3	0.75	44	60
V3	0.75	45	53
V3	0.75	46	50
V3	0.75	47	78
V3	0.75	48	64
V3	0.75	49	94
V3	0.75	50	61
V3	0.75	51	50
V3	0.75	52	42
V3	0.75	53	80
V3	0.75	54	56
V3	0.75	55	136
V3	0.75	56	29
V3	0.75	57	10
V3	0.75	58	29
V3	0.75	59	130
V3	0.75	60
V3	0.75	61	72
V3	0.75	62	31
V3	0.75	63	95
V3	0.75	64	69
V3	0.75	65	64
V3	0.75	66	43
V3	0.75	67	36
V3	0.75	68	24
V3	0.75	69
V3	0.75	70	53
V3	0.75	71	64
V3	0.75	72	58
V3	0.75	73	112
V3	0.75	74	45
V3	0.75	75	68
V3	0.75	76	67
V3	0.75	77	50
V3	0.75	78	62
V3	0.75	79	49
V3	0.75	80	77
V3	0.75	81	85
V3	0.75	82	62
V3	0.75	83
V3	0.75	84	42
V3	0.75	85	32
V3	0.75	86	38
V3	0.75	87	60
V3	0.75	88	11
V3	0.75	89	58
V3	0.75	90	35
V3	0.75	91	70
V3	0.75	92	54
V3	0.75	93	113
V3	0.75	94	88
V3	0.75	95	44
V3	0.75	96	59
V3	0.75	97	52
V3	0.75	98	136
V3	0.75	99	33
V3	1	0	359
V3	1	1	16
V3	1	2	185
V3	1	3	109
V3	1	4	66
V3	1	5
V3	1	6
V3	1	7	359
V3	1	8	103
V3	1	9	359
V3	1	10	223
V3	1	11	128
V3	1	12	359
V3	1	13	206
V3	1	14	137
V3	1	15
V3	1	16	359
V3	1	17	179
V3	1	18
V3	1	19	40
V3	1	20	31
V3	1	21	359
V3	1	22	9
V3	1	23	37
V3	1	24
V3	1	25	228
V3	1	26
V3	1	27	244
V3	1	28	100
V3	1	29	141
V3	1	30	261
V3	1	31	215
V3	1	32	70
V3	1	33
V3	1	34	359
V3	1	35	359
V3	1	36	359
V3	1	37	359
V3	1	38	122
V3	1	39	17
V3	1	40	101
V3	1	41
V3	1	42	58
V3	1	43	359
V3	1	44
V3	1	45	359
V3	1	46	359
V3	1	47	195
V3	1	48	226
V3	1	49	359
V3	1	50
V3	1	51	152
V3	1	52
V3	1	53	359
V3	1	54	135
V3	1	55	359
V3	1	56	249
V3	1	57	359
V3	1	58	34
V3	1	59	359
V3	1	60	359
V3	1	61	32
V3	1	62	45
V3	1	63
V3	1	64	118
V3	1	65	41
V3	1	66
V3	1	67	359
V3	1	68	249
V3	1	69	159
V3	1	70	215
V3	1	71	25
V3	1	72	8
V3	1	73	16
V3	1	74	224
V3	1	75
V3	1	76	90
V3	1	77	25
V3	1	78	359
V3	1	79	169
V3	1	80	359
V3	1	81	196
V3	1	82	9
V3	1	83	239
V3	1	84
V3	1	85	359
V3	1	86	193
V3	1	87	272
V3	1	88	261
V3	1	89	359
V3	1	90	359
V3	1	91	359
V3	1	92
V3	1	93	359
V3	1	94	186
V3	1	95	150
V3	1	96	25
V3	1	97	160
V3	1	98
V3	1	99	359
hV4	0	0	101
hV4	0	1	99
hV4	0	2	103
hV4	0	3	90
hV4	0	4	95
hV4	0	5	90
hV4	0	6	106
hV4	0	7	99
hV4	0	8	89
hV4	0	9	87
hV4	0	10	92
hV4	0	11	95
hV4	0	12	97
hV4	0	13	94
hV4	0	14	92
hV4	0	15	90
hV4	0	16	99
hV4	0	17	97
hV4	0	18	93
hV4	0	19	97
hV4	0	20	98
hV4	0	21	92
hV4	0	22	95
hV4	0	23	86
hV4	0	24	92
hV4	0	25	96
hV4	0	26	99
hV4	0	27	90
hV4	0	28	89
hV4	0	29	94
hV4	0	30	97
hV4	0	31	92
hV4	0	32	97
hV4	0	33	94
hV4	0	34	99
hV4	0	35	93
hV4	0	36	95
hV4	0	37	97
hV4	0	38	97
hV4	0	39	95
hV4	0	40	87
hV4	0	41	92
hV4	0	42	97
hV4	0	43	98
hV4	0	44	93
hV4	0	45	93
hV4	0	46	109
hV4	0	47	93
hV4	0	48	97
hV4	0	49	92
hV4	0	50	95
hV4	0	51	98
hV4	0	52	94
hV4	0	53	94
hV4	0	54	97
hV4	0	55	95
hV4	0	56	96
hV4	0	57	93
hV4	0	58	95
hV4	0	59	90
hV4	0	60	95
hV4	0	61	97
hV4	0	62	96
hV4	0	63	88
hV4	0	64	89
hV4	0	65	94
hV4	0	66	100
hV4	0	67	111
hV4	0	68	93
hV4	0	69	98
hV4	0	70	95
hV4	0	71	99
hV4	0	72	92
hV4	0	73	91
hV4	0	74	98
hV4	0	75	99
hV4	0	76	91
hV4	0	77	92
hV4	0	78	99
hV4	0	79	93
hV4	0	80	94
hV4	0	81	92
hV4	0	82	99
hV4	0	83	91
hV4	0	84	100
hV4	0	85	99
hV4	0	86	92
hV4	0	87	94
hV4	0	88	97
hV4	0	89	96
hV4	0	90	95
hV4	0	91	92
hV4	0	92	94
hV4	0	93	88
hV4	0	94	98
hV4	0	95	97
hV4	0	96	102
hV4	0	97	90
hV4	0	98	95
hV4	0	99	96
hV4	0.25	0	90
hV4	0.25	1	105
hV4	0.25	2	89
hV4	0.25	3	77
hV4	0.25	4	86
hV4	0.25	5	106
hV4	0.25	6	76
hV4	0.25	7	92
hV4	0.25	8	111
hV4	0.25	9	71
hV4	0.25	10	91
hV4	0.25	11	98
hV4	0.25	12	89
hV4	0.25	13	93
hV4	0.25	14	77
hV4	0.25	15	69
hV4	0.25	16	105
hV4	0.25	17	100
hV4	0.25	18	98
hV4	0.25	19	98
hV4	0.25	20	79
hV4	0.25	21	95
hV4	0.25	22	88
hV4	0.25	23	88
hV4	0.25	24	92
hV4	0.25	25	92
hV4	0.25	26	91
hV4	0.25	27	92
hV4	0.25	28	110
hV4	0.25	29	80
hV4	0.25	30	80
hV4	0.25	31	89
hV4	0.25	32	112
hV4	0.25	33	106
hV4	0.25	34	86
hV4	0.25	35	89
hV4	0.25	36	93
hV4	0.25	37	96
hV4	0.25	38	91
hV4	0.25	39	83
hV4	0.25	40	103
hV4	0.25	41	99
hV4	0.25	42	95
hV4	0.25	43	83
hV4	0.25	44	110
hV4	0.25	45	102
hV4	0.25	46	86
hV4	0.25	47	95
hV4	0.25	48	88
hV4	0.25	49	87
hV4	0.25	50	92
hV4	0.25	51	97
hV4	0.25	52	99
hV4	0.25	53	92
hV4	0.25	54	82
hV4	0.25	55	79
hV4	0.25	56	93
hV4	0.25	57	85
hV4	0.25	58	76
hV4	0.25	59	132
hV4	0.25	60	89
hV4	0.25	61	87
hV4	0.25	62	73
hV4	0.25	63	97
hV4	0.25	64	94
hV4	0.25	65	94
hV4	0.25	66	71
hV4	0.25	67	83
hV4	0.25	68	82
hV4	0.25	69	95
hV4	0.25	70	83
hV4	0.25	71	80
hV4	0.25	72	85
hV4	0.25	73	102
hV4	0.25	74	107
hV4	0.25	75	79
hV4	0.25	76	91
hV4	0.25	77	112
hV4	0.25	78	85
hV4	0.25	79	91
hV4	0.25	80	95
hV4	0.25	81	95
hV4	0.25	82	96
hV4	0.25	83	88
hV4	0.25	84	101
hV4	0.25	85	87
hV4	0.25	86	88
hV4	0.25	87	88
hV4	0.25	88	128
hV4	0.25	89	81
hV4	0.25	90	71
hV4	0.25	91	114
hV4	0.25	92	88
hV4	0.25	93	89
hV4	0.25	94	109
hV4	0.25	95	90
hV4	0.25	96	77
hV4	0.25	97	126
hV4	0.25	98	72
hV4	0.25	99	78
hV4	0.5	0	58
hV4	0.5	1	75
hV4	0.5	2	113
hV4	0.5	3	99
hV4	0.5	4	47
hV4	0.5	5	74
hV4	0.5	6	91
hV4	0.5	7	105
hV4	0.5	8	86
hV4	0.5	9	113
hV4	0.5	10	78
hV4	0.5	11	57
hV4	0.5	12	109
hV4	0.5	13	113
hV4	0.5	14	94
hV4	0.5	15	88
hV4	0.5	16	119
hV4	0.5	17	60
hV4	0.5	18	104
hV4	0.5	19	92
hV4	0.5	20	82
hV4	0.5	21	86
hV4	0.5	22	92
hV4	0.5	23	96
hV4	0.5	24	101
hV4	0.5	25	97
hV4	0.5	26	74
hV4	0.5	27	90
hV4	0.5	28	79
hV4	0.5	29	98
hV4	0.5	30	85
hV4	0.5	31	95
hV4	0.5	32	99
hV4	0.5	33	96
hV4	0.5	34	115
hV4	0.5	35	81
hV4	0.5	36	95
hV4	0.5	37	64
hV4	0.5	38	106
hV4	0.5	39	67
hV4	0.5	40	100
hV4	0.5	41	156
hV4	0.5	42	94
hV4	0.5	43	67
hV4	0.5	44	110
hV4	0.5	45	53
hV4	0.5	46	77
hV4	0.5	47	141
hV4	0.5	48	91
hV4	0.5	49	93
hV4	0.5	50	77
hV4	0.5	51	60
hV4	0.5	52	106
hV4	0.5	53	89
hV4	0.5	54	88
hV4	0.5	55	103
hV4	0.5	56	78
hV4	0.5	57	78
hV4	0.5	58	92
hV4	0.5	59	55
hV4	0.5	60	75
hV4	0.5	61	113
hV4	0.5	62	75
hV4	0.5	63	84
hV4	0.5	64	122
hV4	0.5	65	120
hV4	0.5	66	91
hV4	0.5	67	79
hV4	0.5	68	89
hV4	0.5	69	64
hV4	0.5	70	95
hV4	0.5	71	91
hV4	0.5	72	93
hV4	0.5	73	71
hV4	0.5	74	71
hV4	0.5	75	101
hV4	0.5	76	77
hV4	0.5	77	113
hV4	0.5	78	116
hV4	0.5	79	97
hV4	0.5	80	82
hV4	0.5	81	140
hV4	0.5	82	111
hV4	0.5	83	75
hV4	0.5	84	68
hV4	0.5	85	121
hV4	0.5	86	110
hV4	0.5	87	86
hV4	0.5	88	94
hV4	0.5	89	87
hV4	0.5	90	76
hV4	0.5	91	122
hV4	0.5	92	103
hV4	0.5	93	103
hV4	0.5	94	116
hV4	0.5	95	140
hV4	0.5	96	160
hV4	0.5	97	86
hV4	0.5	98	99
hV4	0.5	99	89
hV4	0.75	0	82
hV4	0.75	1	108
hV4	0.75	2	137
hV4	0.75	3	163
hV4	0.75	4	155
hV4	0.75	5	51
hV4	0.75	6	95
hV4	0.75	7	175
hV4	0.75	8	155
hV4	0.75	9	67
hV4	0.75	10	194
hV4	0.75	11	82
hV4	0.75	12	51
hV4	0.75	13	143
hV4	0.75	14	217
hV4	0.75	15	58
hV4	0.75	16	143
hV4	0.75	17	103
hV4	0.75	18	60
hV4	0.75	19	81
hV4	0.75	20	99
hV4	0.75	21
hV4	0.75	22	60
hV4	0.75	23	155
hV4	0.75	24	63
hV4	0.75	25	64
hV4	0.75	26	60
hV4	0.75	27	70
hV4	0.75	28	24
hV4	0.75	29	49
hV4	0.75	30	158
hV4	0.75	31	253
hV4	0.75	32	123
hV4	0.75	33	184
hV4	0.75	34	45
hV4	0.75	35	157
hV4	0.75	36	214
hV4	0.75	37	114
hV4	0.75	38	78
hV4	0.75	39	162
hV4	0.75	40	85
hV4	0.75	41	97
hV4	0.75	42	60
hV4	0.75	43	62
hV4	0.75	44	145
hV4	0.75	45	34
hV4	0.75	46	94
hV4	0.75	47	123
hV4	0.75	48	38
hV4	0.75	49	105
hV4	0.75	50	89
hV4	0.75	51	145
hV4	0.75	52	108
hV4	0.75	53	114
hV4	0.75	54	119
hV4	0.75	55	141
hV4	0.75	56	123
hV4	0.75	57	93
hV4	0.75	58	112
hV4	0.75	59	120
hV4	0.75	60	118
hV4	0.75	61	94
hV4	0.75	62	133
hV4	0.75	63	95
hV4	0.75	64	129
hV4	0.75	65	135
hV4	0.75	66	92
hV4	0.75	67	94
hV4	0.75	68	75
hV4	0.75	69	118
hV4	0.75	70	53
hV4	0.75	71	35
hV4	0.75	72	116
hV4	0.75	73	233
hV4	0.75	74	124
hV4	0.75	75	174
hV4	0.75	76	359
hV4	0.75	77	152
hV4	0.75	78	96
hV4	0.75	79	145
hV4	0.75	80	39
hV4	0.75	81	96
hV4	0.75	82	44
hV4	0.75	83	49
hV4	0.75	84	157
hV4	0.75	85	75
hV4	0.75	86	152
hV4	0.75	87	147
hV4	0.75	88	56
hV4	0.75	89	133
hV4	0.75	90	61
hV4	0.75	91	193
hV4	0.75	92	85
hV4	0.75	93	101
hV4	0.75	94	29
hV4	0.75	95	155
hV4	0.75	96	115
hV4	0.75	97	159
hV4	0.75	98	88
hV4	0.75	99	135
hV4	1	0
hV4	1	1	359
hV4	1	2	359
hV4	1	3	359
hV4	1	4	131
hV4	1	5	359
hV4	1	6	101
hV4	1	7	359
hV4	1	8
hV4	1	9	359
hV4	1	10	30
hV4	1	11	225
hV4	1	12	247
hV4	1	13	23
hV4	1	14
hV4	1	15	359
hV4	1	16	359
hV4	1	17	115
hV4	1	18	16
hV4	1	19	359
hV4	1	20
hV4	1	21	107
hV4	1	22
hV4	1	23	45
hV4	1	24	58
hV4	1	25	359
hV4	1	26	27
hV4	1	27	155
hV4	1	28	178
hV4	1	29	51
hV4	1	30	359
hV4	1	31	46
hV4	1	32	208
hV4	1	33
hV4	1	34	111
hV4	1	35	108
hV4	1	36	157
hV4	1	37	15
hV4	1	38	41
hV4	1	39	359
hV4	1	40	143
hV4	1	41	188
hV4	1	42	48
hV4	1	43	359
hV4	1	44
hV4	1	45	145
hV4	1	46	55
hV4	1	47	359
hV4	1	48	158
hV4	1	49	359
hV4	1	50	359
hV4	1	51
hV4	1	52	192
hV4	1	53	359
hV4	1	54	270
hV4	1	55	359
hV4	1	56
hV4	1	57	359
hV4	1	58	260
hV4	1	59	359
hV4	1	60
hV4	1	61	55
hV4	1	62
hV4	1	63
hV4	1	64	50
hV4	1	65
hV4	1	66	41
hV4	1	67	359
hV4	1	68	233
hV4	1	69	76
hV4	1	70	70
hV4	1	71	65
hV4	1	72	359
hV4	1	73	359
hV4	1	74	359
hV4	1	75	81
hV4	1	76	359
hV4	1	77	69
hV4	1	78	201
hV4	1	79	73
hV4	1	80	34
hV4	1	81
hV4	1	82
hV4	1	83
hV4	1	84	46
hV4	1	85
hV4	1	86	50
hV4	1	87
hV4	1	88	228
hV4	1	89	90
hV4	1	90
hV4	1	91
hV4	1	92	48
hV4	1	93	359
hV4	1	94	359
hV4	1	95	65
hV4	1	96	249
hV4	1	97	42
hV4	1	98	80
[truncated: 1,001 more rows]
