# Supplementary material for: Perception and memory have distinct spatial tuning properties in human visual cortex
Source: Nat Commun. 2022 Oct 18;13:5864. doi: 10.1038/s41467-022-33161-8 (PMC9579130; doi:10.1038/s41467-022-33161-8)
Supplement: Supplementary file 4 — Source Data [file 41467_2022_33161_MOESM4_ESM.zip › source_data/sfig2c.xlsx]

## Sheet: Sheet1
param	roi	task	subj	value
loc_deg	V1	perception	wlsubj004	-7.0145
loc_deg	V1	perception	wlsubj007	1.9457
loc_deg	V1	perception	wlsubj023	11.4436
loc_deg	V1	perception	wlsubj045	-12.3871
loc_deg	V1	perception	wlsubj061	-0.5821
loc_deg	V1	perception	wlsubj064	-2.3724
loc_deg	V1	perception	wlsubj065	1.7495
loc_deg	V1	perception	wlsubj067	2.2209
loc_deg	V1	perception	wlsubj070	0.0212
loc_deg	V1	memory	wlsubj004	-12.5697
loc_deg	V1	memory	wlsubj007	7.8323
loc_deg	V1	memory	wlsubj023	-2.1181
loc_deg	V1	memory	wlsubj045	8.6304
loc_deg	V1	memory	wlsubj061	-16.6648
loc_deg	V1	memory	wlsubj064	15.5234
loc_deg	V1	memory	wlsubj065	29.0164
loc_deg	V1	memory	wlsubj067	-24.0921
loc_deg	V1	memory	wlsubj070	2.5267
loc_deg	V2	perception	wlsubj004	7.7763
loc_deg	V2	perception	wlsubj007	1.9043
loc_deg	V2	perception	wlsubj023	4.16
loc_deg	V2	perception	wlsubj045	-14.3515
loc_deg	V2	perception	wlsubj061	2.8228
loc_deg	V2	perception	wlsubj064	-9.1187
loc_deg	V2	perception	wlsubj065	1.4135
loc_deg	V2	perception	wlsubj067	-2.0025
loc_deg	V2	perception	wlsubj070	0.162
loc_deg	V2	memory	wlsubj004	3.5764
loc_deg	V2	memory	wlsubj007	5.5504
loc_deg	V2	memory	wlsubj023	9.8329
loc_deg	V2	memory	wlsubj045	-19.5567
loc_deg	V2	memory	wlsubj061	-0.1163
loc_deg	V2	memory	wlsubj064	-26.2085
loc_deg	V2	memory	wlsubj065	4.3047
loc_deg	V2	memory	wlsubj067	4.2846
loc_deg	V2	memory	wlsubj070	9.5708
loc_deg	V3	perception	wlsubj004	-2.0529
loc_deg	V3	perception	wlsubj007	-0.5619
loc_deg	V3	perception	wlsubj023	3.3405
loc_deg	V3	perception	wlsubj045	-2.3045
loc_deg	V3	perception	wlsubj061	4.3984
loc_deg	V3	perception	wlsubj064	-3.0556
loc_deg	V3	perception	wlsubj065	0.3555
loc_deg	V3	perception	wlsubj067	6.5332
loc_deg	V3	perception	wlsubj070	4.2903
loc_deg	V3	memory	wlsubj004	-1.5943
loc_deg	V3	memory	wlsubj007	0.956
loc_deg	V3	memory	wlsubj023	-19.1294
loc_deg	V3	memory	wlsubj045	-14.5366
loc_deg	V3	memory	wlsubj061	11.5548
loc_deg	V3	memory	wlsubj064	-13.7548
loc_deg	V3	memory	wlsubj065	5.4783
loc_deg	V3	memory	wlsubj067	3.8344
loc_deg	V3	memory	wlsubj070	7.4465
loc_deg	hV4	perception	wlsubj004	-2.6494
loc_deg	hV4	perception	wlsubj007	5.5874
loc_deg	hV4	perception	wlsubj023	4.8539
loc_deg	hV4	perception	wlsubj045	-10.4604
loc_deg	hV4	perception	wlsubj061	0.4256
loc_deg	hV4	perception	wlsubj064	2.1909
loc_deg	hV4	perception	wlsubj065	3.0517
loc_deg	hV4	perception	wlsubj067	-2.601
loc_deg	hV4	perception	wlsubj070	-2.8815
loc_deg	hV4	memory	wlsubj004	-5.4096
loc_deg	hV4	memory	wlsubj007	15.2095
loc_deg	hV4	memory	wlsubj023	-19.7525
loc_deg	hV4	memory	wlsubj045	-9.9227
loc_deg	hV4	memory	wlsubj061	1.9562
loc_deg	hV4	memory	wlsubj064	20.7989
loc_deg	hV4	memory	wlsubj065	-4.6408
loc_deg	hV4	memory	wlsubj067	-17.3512
loc_deg	hV4	memory	wlsubj070	21.9855
loc_deg	LO	perception	wlsubj004	-8.7861
loc_deg	LO	perception	wlsubj007	1.3022
loc_deg	LO	perception	wlsubj023	-6.655
loc_deg	LO	perception	wlsubj045	19.9366
loc_deg	LO	perception	wlsubj061	4.6739
loc_deg	LO	perception	wlsubj064	6.9868
loc_deg	LO	perception	wlsubj065	6.9028
loc_deg	LO	perception	wlsubj067	-6.1404
loc_deg	LO	perception	wlsubj070	7.8668
loc_deg	LO	memory	wlsubj004	-1.1404
loc_deg	LO	memory	wlsubj007	-0.26
loc_deg	LO	memory	wlsubj023	9.0572
loc_deg	LO	memory	wlsubj045	14.9285
loc_deg	LO	memory	wlsubj061	-20.1324
loc_deg	LO	memory	wlsubj064	10.1905
loc_deg	LO	memory	wlsubj065	-11.0701
loc_deg	LO	memory	wlsubj067	13.9469
loc_deg	LO	memory	wlsubj070	11.2034
loc_deg	V3ab	perception	wlsubj004	3.2064
loc_deg	V3ab	perception	wlsubj007	-8.0583
loc_deg	V3ab	perception	wlsubj023	8.1159
loc_deg	V3ab	perception	wlsubj045	3.1702
loc_deg	V3ab	perception	wlsubj061	-5.8497
loc_deg	V3ab	perception	wlsubj064	-0.2426
loc_deg	V3ab	perception	wlsubj065	9.8892
loc_deg	V3ab	perception	wlsubj067	2.8786
loc_deg	V3ab	perception	wlsubj070	5.275
loc_deg	V3ab	memory	wlsubj004	1.8606
loc_deg	V3ab	memory	wlsubj007	-18.2163
loc_deg	V3ab	memory	wlsubj023	23.3106
loc_deg	V3ab	memory	wlsubj045	-0.4035
loc_deg	V3ab	memory	wlsubj061	5.7201
loc_deg	V3ab	memory	wlsubj064	39.7279
loc_deg	V3ab	memory	wlsubj065	-16.0934
loc_deg	V3ab	memory	wlsubj067	15.4406
loc_deg	V3ab	memory	wlsubj070	-1.6618
amp	V1	perception	wlsubj004	0.9477
amp	V1	perception	wlsubj007	0.9847
amp	V1	perception	wlsubj023	1.8659
amp	V1	perception	wlsubj045	1.0233
amp	V1	perception	wlsubj061	1.4354
amp	V1	perception	wlsubj064	1.1792
amp	V1	perception	wlsubj065	0.9606
amp	V1	perception	wlsubj067	1.1348
amp	V1	perception	wlsubj070	0.9029
amp	V1	memory	wlsubj004	0.1701
amp	V1	memory	wlsubj007	0.3994
amp	V1	memory	wlsubj023	0.3567
amp	V1	memory	wlsubj045	0.3158
amp	V1	memory	wlsubj061	0.1665
amp	V1	memory	wlsubj064	0.1961
amp	V1	memory	wlsubj065	0.176
amp	V1	memory	wlsubj067	0.3097
amp	V1	memory	wlsubj070	0.207
amp	V2	perception	wlsubj004	1.0144
amp	V2	perception	wlsubj007	1.2212
amp	V2	perception	wlsubj023	1.1549
amp	V2	perception	wlsubj045	0.8724
amp	V2	perception	wlsubj061	1.7283
amp	V2	perception	wlsubj064	1.0622
amp	V2	perception	wlsubj065	1.367
amp	V2	perception	wlsubj067	1.1468
amp	V2	perception	wlsubj070	2.1147
amp	V2	memory	wlsubj004	0.303
amp	V2	memory	wlsubj007	0.5295
amp	V2	memory	wlsubj023	0.3582
amp	V2	memory	wlsubj045	0.2651
amp	V2	memory	wlsubj061	0.2109
amp	V2	memory	wlsubj064	0.1444
amp	V2	memory	wlsubj065	0.3298
amp	V2	memory	wlsubj067	0.3655
amp	V2	memory	wlsubj070	0.4376
amp	V3	perception	wlsubj004	1.0113
amp	V3	perception	wlsubj007	0.8652
amp	V3	perception	wlsubj023	0.6765
amp	V3	perception	wlsubj045	1.172
amp	V3	perception	wlsubj061	0.926
amp	V3	perception	wlsubj064	1.3994
amp	V3	perception	wlsubj065	1.0194
amp	V3	perception	wlsubj067	1.2573
amp	V3	perception	wlsubj070	1.2738
amp	V3	memory	wlsubj004	0.3879
amp	V3	memory	wlsubj007	0.4293
amp	V3	memory	wlsubj023	0.1803
amp	V3	memory	wlsubj045	0.2768
amp	V3	memory	wlsubj061	0.1383
amp	V3	memory	wlsubj064	0.3683
amp	V3	memory	wlsubj065	0.3786
amp	V3	memory	wlsubj067	0.3021
amp	V3	memory	wlsubj070	0.4148
amp	hV4	perception	wlsubj004	0.866
amp	hV4	perception	wlsubj007	0.6854
amp	hV4	perception	wlsubj023	0.9326
amp	hV4	perception	wlsubj045	1.3552
amp	hV4	perception	wlsubj061	1.0565
amp	hV4	perception	wlsubj064	1.9329
amp	hV4	perception	wlsubj065	0.8734
amp	hV4	perception	wlsubj067	0.9056
amp	hV4	perception	wlsubj070	0.8753
amp	hV4	memory	wlsubj004	0.207
amp	hV4	memory	wlsubj007	0.4597
amp	hV4	memory	wlsubj023	0.1464
amp	hV4	memory	wlsubj045	0.2871
amp	hV4	memory	wlsubj061	0.1402
amp	hV4	memory	wlsubj064	0.5462
amp	hV4	memory	wlsubj065	0.2136
amp	hV4	memory	wlsubj067	0.1085
amp	hV4	memory	wlsubj070	0.2477
amp	LO	perception	wlsubj004	0.2382
amp	LO	perception	wlsubj007	0.8686
amp	LO	perception	wlsubj023	0.5068
amp	LO	perception	wlsubj045	0.7192
amp	LO	perception	wlsubj061	1.2466
amp	LO	perception	wlsubj064	0.5372
amp	LO	perception	wlsubj065	0.6862
amp	LO	perception	wlsubj067	0.431
amp	LO	perception	wlsubj070	0.4192
amp	LO	memory	wlsubj004	0.0875
amp	LO	memory	wlsubj007	0.4657
amp	LO	memory	wlsubj023	0.1912
amp	LO	memory	wlsubj045	0.4314
amp	LO	memory	wlsubj061	0.3217
amp	LO	memory	wlsubj064	0.4276
amp	LO	memory	wlsubj065	0.1605
amp	LO	memory	wlsubj067	0.2369
amp	LO	memory	wlsubj070	0.2883
amp	V3ab	perception	wlsubj004	0.55
amp	V3ab	perception	wlsubj007	0.4575
amp	V3ab	perception	wlsubj023	0.5471
amp	V3ab	perception	wlsubj045	0.501
amp	V3ab	perception	wlsubj061	0.6603
amp	V3ab	perception	wlsubj064	0.4318
amp	V3ab	perception	wlsubj065	0.4097
amp	V3ab	perception	wlsubj067	0.5242
amp	V3ab	perception	wlsubj070	0.4794
amp	V3ab	memory	wlsubj004	0.2269
amp	V3ab	memory	wlsubj007	0.1799
amp	V3ab	memory	wlsubj023	0.1726
amp	V3ab	memory	wlsubj045	0.082
amp	V3ab	memory	wlsubj061	0.1383
amp	V3ab	memory	wlsubj064	0.0876
amp	V3ab	memory	wlsubj065	0.1618
amp	V3ab	memory	wlsubj067	0.1565
amp	V3ab	memory	wlsubj070	0.2652
fwhm_deg	V1	perception	wlsubj004	30
fwhm_deg	V1	perception	wlsubj007	26
fwhm_deg	V1	perception	wlsubj023	31
fwhm_deg	V1	perception	wlsubj045	43
fwhm_deg	V1	perception	wlsubj061	39
fwhm_deg	V1	perception	wlsubj064	51
fwhm_deg	V1	perception	wlsubj065	42
fwhm_deg	V1	perception	wlsubj067	37
fwhm_deg	V1	perception	wlsubj070	69
fwhm_deg	V1	memory	wlsubj004	75
fwhm_deg	V1	memory	wlsubj007	106
fwhm_deg	V1	memory	wlsubj023	30
fwhm_deg	V1	memory	wlsubj045	144
fwhm_deg	V1	memory	wlsubj061	125
fwhm_deg	V1	memory	wlsubj064	92
fwhm_deg	V1	memory	wlsubj065	167
fwhm_deg	V1	memory	wlsubj067	30
fwhm_deg	V1	memory	wlsubj070	155
fwhm_deg	V2	perception	wlsubj004	63
fwhm_deg	V2	perception	wlsubj007	56
fwhm_deg	V2	perception	wlsubj023	43
fwhm_deg	V2	perception	wlsubj045	67
fwhm_deg	V2	perception	wlsubj061	46
fwhm_deg	V2	perception	wlsubj064	66
fwhm_deg	V2	perception	wlsubj065	43
fwhm_deg	V2	perception	wlsubj067	68
fwhm_deg	V2	perception	wlsubj070	48
fwhm_deg	V2	memory	wlsubj004	101
fwhm_deg	V2	memory	wlsubj007	87
fwhm_deg	V2	memory	wlsubj023	138
fwhm_deg	V2	memory	wlsubj045	87
fwhm_deg	V2	memory	wlsubj061	92
fwhm_deg	V2	memory	wlsubj064	146
fwhm_deg	V2	memory	wlsubj065	131
fwhm_deg	V2	memory	wlsubj067	132
fwhm_deg	V2	memory	wlsubj070	113
fwhm_deg	V3	perception	wlsubj004	76
fwhm_deg	V3	perception	wlsubj007	67
fwhm_deg	V3	perception	wlsubj023	67
fwhm_deg	V3	perception	wlsubj045	83
fwhm_deg	V3	perception	wlsubj061	58
fwhm_deg	V3	perception	wlsubj064	70
fwhm_deg	V3	perception	wlsubj065	60
fwhm_deg	V3	perception	wlsubj067	75
fwhm_deg	V3	perception	wlsubj070	76
fwhm_deg	V3	memory	wlsubj004	125
fwhm_deg	V3	memory	wlsubj007	114
fwhm_deg	V3	memory	wlsubj023	135
fwhm_deg	V3	memory	wlsubj045	89
fwhm_deg	V3	memory	wlsubj061	49
fwhm_deg	V3	memory	wlsubj064	140
fwhm_deg	V3	memory	wlsubj065	45
fwhm_deg	V3	memory	wlsubj067	154
fwhm_deg	V3	memory	wlsubj070	112
fwhm_deg	hV4	perception	wlsubj004	85
fwhm_deg	hV4	perception	wlsubj007	86
fwhm_deg	hV4	perception	wlsubj023	78
fwhm_deg	hV4	perception	wlsubj045	110
fwhm_deg	hV4	perception	wlsubj061	59
fwhm_deg	hV4	perception	wlsubj064	82
fwhm_deg	hV4	perception	wlsubj065	114
fwhm_deg	hV4	perception	wlsubj067	119
fwhm_deg	hV4	perception	wlsubj070	100
fwhm_deg	hV4	memory	wlsubj004	95
fwhm_deg	hV4	memory	wlsubj007	30
fwhm_deg	hV4	memory	wlsubj023	117
fwhm_deg	hV4	memory	wlsubj045	50
fwhm_deg	hV4	memory	wlsubj061	46
fwhm_deg	hV4	memory	wlsubj064	47
fwhm_deg	hV4	memory	wlsubj065	152
fwhm_deg	hV4	memory	wlsubj067	185
fwhm_deg	hV4	memory	wlsubj070	152
fwhm_deg	LO	perception	wlsubj004	121
fwhm_deg	LO	perception	wlsubj007	43
fwhm_deg	LO	perception	wlsubj023	129
fwhm_deg	LO	perception	wlsubj045	66
fwhm_deg	LO	perception	wlsubj061	69
fwhm_deg	LO	perception	wlsubj064	134
fwhm_deg	LO	perception	wlsubj065	52
fwhm_deg	LO	perception	wlsubj067	98
fwhm_deg	LO	perception	wlsubj070	81
fwhm_deg	LO	memory	wlsubj004	89
fwhm_deg	LO	memory	wlsubj007	55
fwhm_deg	LO	memory	wlsubj023	164
fwhm_deg	LO	memory	wlsubj045	33
fwhm_deg	LO	memory	wlsubj061	106
fwhm_deg	LO	memory	wlsubj064	66
fwhm_deg	LO	memory	wlsubj065	176
fwhm_deg	LO	memory	wlsubj067	20
fwhm_deg	LO	memory	wlsubj070	111
fwhm_deg	V3ab	perception	wlsubj004	122
fwhm_deg	V3ab	perception	wlsubj007	125
fwhm_deg	V3ab	perception	wlsubj023	57
fwhm_deg	V3ab	perception	wlsubj045	121
fwhm_deg	V3ab	perception	wlsubj061	58
fwhm_deg	V3ab	perception	wlsubj064	91
fwhm_deg	V3ab	perception	wlsubj065	116
fwhm_deg	V3ab	perception	wlsubj067	84
fwhm_deg	V3ab	perception	wlsubj070	99
fwhm_deg	V3ab	memory	wlsubj004	138
fwhm_deg	V3ab	memory	wlsubj007	97
fwhm_deg	V3ab	memory	wlsubj023	39
fwhm_deg	V3ab	memory	wlsubj045	94
fwhm_deg	V3ab	memory	wlsubj061	96
fwhm_deg	V3ab	memory	wlsubj064	93
fwhm_deg	V3ab	memory	wlsubj065	160
fwhm_deg	V3ab	memory	wlsubj067	71
fwhm_deg	V3ab	memory	wlsubj070	158
r2	V1	perception	wlsubj004	0.7777
r2	V1	perception	wlsubj007	0.9137
r2	V1	perception	wlsubj023	0.9563
r2	V1	perception	wlsubj045	0.9479
r2	V1	perception	wlsubj061	0.9651
r2	V1	perception	wlsubj064	0.9728
r2	V1	perception	wlsubj065	0.9531
r2	V1	perception	wlsubj067	0.9748
r2	V1	perception	wlsubj070	0.8539
r2	V1	memory	wlsubj004	0.6541
r2	V1	memory	wlsubj007	0.3702
r2	V1	memory	wlsubj023	0.3444
r2	V1	memory	wlsubj045	0.8516
r2	V1	memory	wlsubj061	0.726
r2	V1	memory	wlsubj064	0.48
r2	V1	memory	wlsubj065	0.3981
r2	V1	memory	wlsubj067	0.4012
r2	V1	memory	wlsubj070	0.4658
r2	V2	perception	wlsubj004	0.927
r2	V2	perception	wlsubj007	0.9386
r2	V2	perception	wlsubj023	0.8034
r2	V2	perception	wlsubj045	0.9006
r2	V2	perception	wlsubj061	0.9844
r2	V2	perception	wlsubj064	0.8747
r2	V2	perception	wlsubj065	0.9702
r2	V2	perception	wlsubj067	0.9472
r2	V2	perception	wlsubj070	0.9698
r2	V2	memory	wlsubj004	0.9559
r2	V2	memory	wlsubj007	0.862
r2	V2	memory	wlsubj023	0.3449
r2	V2	memory	wlsubj045	0.5193
r2	V2	memory	wlsubj061	0.6815
r2	V2	memory	wlsubj064	0.3105
r2	V2	memory	wlsubj065	0.8433
r2	V2	memory	wlsubj067	0.7289
r2	V2	memory	wlsubj070	0.629
r2	V3	perception	wlsubj004	0.9827
r2	V3	perception	wlsubj007	0.92
r2	V3	perception	wlsubj023	0.8781
r2	V3	perception	wlsubj045	0.9584
r2	V3	perception	wlsubj061	0.9491
r2	V3	perception	wlsubj064	0.971
r2	V3	perception	wlsubj065	0.9299
r2	V3	perception	wlsubj067	0.9467
r2	V3	perception	wlsubj070	0.9546
r2	V3	memory	wlsubj004	0.95
r2	V3	memory	wlsubj007	0.953
r2	V3	memory	wlsubj023	0.2896
r2	V3	memory	wlsubj045	0.5445
r2	V3	memory	wlsubj061	0.4659
r2	V3	memory	wlsubj064	0.591
r2	V3	memory	wlsubj065	0.5943
r2	V3	memory	wlsubj067	0.2658
r2	V3	memory	wlsubj070	0.833
r2	hV4	perception	wlsubj004	0.9682
r2	hV4	perception	wlsubj007	0.7874
r2	hV4	perception	wlsubj023	0.9177
r2	hV4	perception	wlsubj045	0.932
r2	hV4	perception	wlsubj061	0.8653
r2	hV4	perception	wlsubj064	0.9222
r2	hV4	perception	wlsubj065	0.8236
r2	hV4	perception	wlsubj067	0.8302
r2	hV4	perception	wlsubj070	0.8994
r2	hV4	memory	wlsubj004	0.7449
r2	hV4	memory	wlsubj007	0.5472
r2	hV4	memory	wlsubj023	0.5201
r2	hV4	memory	wlsubj045	0.6513
r2	hV4	memory	wlsubj061	0.5849
r2	hV4	memory	wlsubj064	0.5337
r2	hV4	memory	wlsubj065	0.2374
r2	hV4	memory	wlsubj067	0.1651
r2	hV4	memory	wlsubj070	0.4629
r2	LO	perception	wlsubj004	0.8788
r2	LO	perception	wlsubj007	0.8631
r2	LO	perception	wlsubj023	0.9044
r2	LO	perception	wlsubj045	0.8448
r2	LO	perception	wlsubj061	0.8593
r2	LO	perception	wlsubj064	0.8968
r2	LO	perception	wlsubj065	0.865
r2	LO	perception	wlsubj067	0.6865
r2	LO	perception	wlsubj070	0.6319
r2	LO	memory	wlsubj004	0.5769
r2	LO	memory	wlsubj007	0.5309
r2	LO	memory	wlsubj023	0.7807
r2	LO	memory	wlsubj045	0.7048
r2	LO	memory	wlsubj061	0.8124
r2	LO	memory	wlsubj064	0.5379
r2	LO	memory	wlsubj065	0.6334
r2	LO	memory	wlsubj067	0.1866
r2	LO	memory	wlsubj070	0.4783
r2	V3ab	perception	wlsubj004	0.9117
r2	V3ab	perception	wlsubj007	0.8871
r2	V3ab	perception	wlsubj023	0.8188
r2	V3ab	perception	wlsubj045	0.9081
r2	V3ab	perception	wlsubj061	0.696
r2	V3ab	perception	wlsubj064	0.6091
r2	V3ab	perception	wlsubj065	0.7858
r2	V3ab	perception	wlsubj067	0.9307
r2	V3ab	perception	wlsubj070	0.9329
r2	V3ab	memory	wlsubj004	0.9103
r2	V3ab	memory	wlsubj007	0.5543
r2	V3ab	memory	wlsubj023	0.5473
r2	V3ab	memory	wlsubj045	0.404
r2	V3ab	memory	wlsubj061	0.6778
r2	V3ab	memory	wlsubj064	0.3597
r2	V3ab	memory	wlsubj065	0.4826
r2	V3ab	memory	wlsubj067	0.7897
r2	V3ab	memory	wlsubj070	0.5242
