# Supplementary material for: Perception and memory have distinct spatial tuning properties in human visual cortex
Source: Nat Commun. 2022 Oct 18;13:5864. doi: 10.1038/s41467-022-33161-8 (PMC9579130; doi:10.1038/s41467-022-33161-8)
Supplement: Supplementary file 4 — Source Data [file 41467_2022_33161_MOESM4_ESM.zip › source_data/sfig6.xlsx]

## Sheet: Sheet1
acc_measure	task	roi	value
r2	perception	V1	0.8241
r2	perception	V2	0.9281
r2	perception	V3	0.822
r2	perception	hV4	0.7723
r2	perception	LO	0.7722
r2	perception	V3ab	0.6521
r2	memory	V1	-7.9571
r2	memory	V2	-3.1473
r2	memory	V3	-1.8412
r2	memory	hV4	-9.5639
r2	memory	LO	-6.269
r2	memory	V3ab	-11.8897
r2_scaled	perception	V1	0.802
r2_scaled	perception	V2	0.9206
r2_scaled	perception	V3	0.8196
r2_scaled	perception	hV4	0.7979
r2_scaled	perception	LO	0.7203
r2_scaled	perception	V3ab	0.6101
r2_scaled	memory	V1	-1.3264
r2_scaled	memory	V2	0.5456
r2_scaled	memory	V3	0.9247
r2_scaled	memory	hV4	0.4169
r2_scaled	memory	LO	0.2703
r2_scaled	memory	V3ab	-0.1467
