# Supplementary material for: Perception and memory have distinct spatial tuning properties in human visual cortex
Source: Nat Commun. 2022 Oct 18;13:5864. doi: 10.1038/s41467-022-33161-8 (PMC9579130; doi:10.1038/s41467-022-33161-8)
Supplement: Supplementary file 4 — Source Data [file 41467_2022_33161_MOESM4_ESM.zip › source_data/sfig2b.xlsx]

## Sheet: Sheet1
roi	task	subj	ang_dist_bin	beta
V1	memory	wlsubj004	-160	0.0502
V1	memory	wlsubj004	-140	-0.1078
V1	memory	wlsubj004	-120	-0.0946
V1	memory	wlsubj004	-100	0.0242
V1	memory	wlsubj004	-80	-0.0255
V1	memory	wlsubj004	-60	0.0373
V1	memory	wlsubj004	-40	0.0668
V1	memory	wlsubj004	-20	0.1471
V1	memory	wlsubj004	0	0.076
V1	memory	wlsubj004	20	0.0621
V1	memory	wlsubj004	40	0.037
V1	memory	wlsubj004	60	0.0211
V1	memory	wlsubj004	80	-0.0892
V1	memory	wlsubj004	100	-0.0727
V1	memory	wlsubj004	120	-0.0715
V1	memory	wlsubj004	140	-0.1202
V1	memory	wlsubj004	160	-0.0463
V1	memory	wlsubj004	180	-0.0039
V1	memory	wlsubj007	-160	-0.1568
V1	memory	wlsubj007	-140	-0.1408
V1	memory	wlsubj007	-120	-0.3235
V1	memory	wlsubj007	-100	0.0659
V1	memory	wlsubj007	-80	0.3478
V1	memory	wlsubj007	-60	-0.0129
V1	memory	wlsubj007	-40	0.1793
V1	memory	wlsubj007	-20	0.0397
V1	memory	wlsubj007	0	0.6199
V1	memory	wlsubj007	20	0.2977
V1	memory	wlsubj007	40	0.2349
V1	memory	wlsubj007	60	-0.0507
V1	memory	wlsubj007	80	0.2646
V1	memory	wlsubj007	100	0.192
V1	memory	wlsubj007	120	-0.2322
V1	memory	wlsubj007	140	-0.0509
V1	memory	wlsubj007	160	-0.0668
V1	memory	wlsubj007	180	0.2236
V1	memory	wlsubj023	-160	-0.0974
V1	memory	wlsubj023	-140	-0.2096
V1	memory	wlsubj023	-120	-0.0886
V1	memory	wlsubj023	-100	0.036
V1	memory	wlsubj023	-80	0.0127
V1	memory	wlsubj023	-60	-0.129
V1	memory	wlsubj023	-40	-0.2044
V1	memory	wlsubj023	-20	0.127
V1	memory	wlsubj023	0	0.2009
V1	memory	wlsubj023	20	0.0712
V1	memory	wlsubj023	40	-0.0553
V1	memory	wlsubj023	60	-0.0726
V1	memory	wlsubj023	80	0.0854
V1	memory	wlsubj023	100	0.1027
V1	memory	wlsubj023	120	-0.1011
V1	memory	wlsubj023	140	-0.2223
V1	memory	wlsubj023	160	0.0177
V1	memory	wlsubj023	180	0.0797
V1	memory	wlsubj045	-160	-0.0722
V1	memory	wlsubj045	-140	-0.0196
V1	memory	wlsubj045	-120	-0.0614
V1	memory	wlsubj045	-100	0.0773
V1	memory	wlsubj045	-80	0.1157
V1	memory	wlsubj045	-60	0.2034
V1	memory	wlsubj045	-40	0.3423
V1	memory	wlsubj045	-20	0.3761
V1	memory	wlsubj045	0	0.2512
V1	memory	wlsubj045	20	0.1944
V1	memory	wlsubj045	40	0.2213
V1	memory	wlsubj045	60	0.2395
V1	memory	wlsubj045	80	0.2066
V1	memory	wlsubj045	100	0.0103
V1	memory	wlsubj045	120	-0.0281
V1	memory	wlsubj045	140	0.0312
V1	memory	wlsubj045	160	0.0133
V1	memory	wlsubj045	180	0.0589
V1	memory	wlsubj061	-160	0.0039
V1	memory	wlsubj061	-140	-0.0192
V1	memory	wlsubj061	-120	-0.0261
V1	memory	wlsubj061	-100	0.0499
V1	memory	wlsubj061	-80	0.1587
V1	memory	wlsubj061	-60	0.0881
V1	memory	wlsubj061	-40	0.1041
V1	memory	wlsubj061	-20	0.126
V1	memory	wlsubj061	0	0.2127
V1	memory	wlsubj061	20	0.1346
V1	memory	wlsubj061	40	0.0407
V1	memory	wlsubj061	60	0.0337
V1	memory	wlsubj061	80	0.0473
V1	memory	wlsubj061	100	0.0528
V1	memory	wlsubj061	120	-0.0256
V1	memory	wlsubj061	140	-0.0205
V1	memory	wlsubj061	160	0.0189
V1	memory	wlsubj061	180	-0.0228
V1	memory	wlsubj064	-160	0.0189
V1	memory	wlsubj064	-140	0.0842
V1	memory	wlsubj064	-120	0.1627
V1	memory	wlsubj064	-100	0.1514
V1	memory	wlsubj064	-80	-0.0175
V1	memory	wlsubj064	-60	-0.0839
V1	memory	wlsubj064	-40	0.0611
V1	memory	wlsubj064	-20	0.179
V1	memory	wlsubj064	0	0.1851
V1	memory	wlsubj064	20	0.1515
V1	memory	wlsubj064	40	0.1739
V1	memory	wlsubj064	60	0.1133
V1	memory	wlsubj064	80	0.0451
V1	memory	wlsubj064	100	-0.0291
V1	memory	wlsubj064	120	-0.0691
V1	memory	wlsubj064	140	-0.0058
V1	memory	wlsubj064	160	-0.0041
V1	memory	wlsubj064	180	-0.0148
V1	memory	wlsubj065	-160	0.0467
V1	memory	wlsubj065	-140	-0.1193
V1	memory	wlsubj065	-120	0.032
V1	memory	wlsubj065	-100	0.042
V1	memory	wlsubj065	-80	0.1052
V1	memory	wlsubj065	-60	0.0094
V1	memory	wlsubj065	-40	0.0463
V1	memory	wlsubj065	-20	0.0945
V1	memory	wlsubj065	0	0.2668
V1	memory	wlsubj065	20	0.239
V1	memory	wlsubj065	40	-0.0181
V1	memory	wlsubj065	60	0.1679
V1	memory	wlsubj065	80	0.1327
V1	memory	wlsubj065	100	0.1862
V1	memory	wlsubj065	120	-0.0192
V1	memory	wlsubj065	140	0.1098
V1	memory	wlsubj065	160	-0.0502
V1	memory	wlsubj065	180	0.0034
V1	memory	wlsubj067	-160	-0.0472
V1	memory	wlsubj067	-140	-0.0285
V1	memory	wlsubj067	-120	0.0487
V1	memory	wlsubj067	-100	-0.032
V1	memory	wlsubj067	-80	0.0114
V1	memory	wlsubj067	-60	-0.117
V1	memory	wlsubj067	-40	0.1464
V1	memory	wlsubj067	-20	0.2291
V1	memory	wlsubj067	0	0.0496
V1	memory	wlsubj067	20	-0.0212
V1	memory	wlsubj067	40	-0.045
V1	memory	wlsubj067	60	0.2099
V1	memory	wlsubj067	80	0.0499
V1	memory	wlsubj067	100	0.004
V1	memory	wlsubj067	120	-0.1805
V1	memory	wlsubj067	140	0.0731
V1	memory	wlsubj067	160	0.0857
V1	memory	wlsubj067	180	-0.0385
V1	memory	wlsubj070	-160	0.0515
V1	memory	wlsubj070	-140	0.1039
V1	memory	wlsubj070	-120	0.1361
V1	memory	wlsubj070	-100	-0.0505
V1	memory	wlsubj070	-80	0.1484
V1	memory	wlsubj070	-60	0.1251
V1	memory	wlsubj070	-40	0.2372
V1	memory	wlsubj070	-20	0.1757
V1	memory	wlsubj070	0	0.1071
V1	memory	wlsubj070	20	0.1419
V1	memory	wlsubj070	40	0.2523
V1	memory	wlsubj070	60	0.2441
V1	memory	wlsubj070	80	0.0067
V1	memory	wlsubj070	100	0.0146
V1	memory	wlsubj070	120	0.0391
V1	memory	wlsubj070	140	0.1942
V1	memory	wlsubj070	160	-0.0455
V1	memory	wlsubj070	180	-0.0061
V2	memory	wlsubj004	-160	-0.0052
V2	memory	wlsubj004	-140	0.0456
V2	memory	wlsubj004	-120	0.0652
V2	memory	wlsubj004	-100	0.0301
V2	memory	wlsubj004	-80	0.0465
V2	memory	wlsubj004	-60	0.1413
V2	memory	wlsubj004	-40	0.1627
V2	memory	wlsubj004	-20	0.2552
V2	memory	wlsubj004	0	0.3222
V2	memory	wlsubj004	20	0.2972
V2	memory	wlsubj004	40	0.1939
V2	memory	wlsubj004	60	0.154
V2	memory	wlsubj004	80	0.0779
V2	memory	wlsubj004	100	0.0377
V2	memory	wlsubj004	120	-0.0148
V2	memory	wlsubj004	140	-0.0192
V2	memory	wlsubj004	160	-0.0022
V2	memory	wlsubj004	180	0.0073
V2	memory	wlsubj007	-160	-0.0463
V2	memory	wlsubj007	-140	-0.0741
V2	memory	wlsubj007	-120	0.0196
V2	memory	wlsubj007	-100	-0.0144
V2	memory	wlsubj007	-80	0.0552
V2	memory	wlsubj007	-60	0.0683
V2	memory	wlsubj007	-40	0.2347
V2	memory	wlsubj007	-20	0.405
V2	memory	wlsubj007	0	0.4987
V2	memory	wlsubj007	20	0.5497
V2	memory	wlsubj007	40	0.1366
V2	memory	wlsubj007	60	0.2946
V2	memory	wlsubj007	80	0.156
V2	memory	wlsubj007	100	-0.0201
V2	memory	wlsubj007	120	-0.1162
V2	memory	wlsubj007	140	0.0033
V2	memory	wlsubj007	160	0.0566
V2	memory	wlsubj007	180	-0.0102
V2	memory	wlsubj023	-160	-0.0217
V2	memory	wlsubj023	-140	-0.2569
V2	memory	wlsubj023	-120	-0.2365
V2	memory	wlsubj023	-100	0.2975
V2	memory	wlsubj023	-80	0.1852
V2	memory	wlsubj023	-60	0.1383
V2	memory	wlsubj023	-40	-0.0072
V2	memory	wlsubj023	-20	0.0914
V2	memory	wlsubj023	0	0.5885
V2	memory	wlsubj023	20	0.3467
V2	memory	wlsubj023	40	0.1574
V2	memory	wlsubj023	60	-0.0678
V2	memory	wlsubj023	80	0.3581
V2	memory	wlsubj023	100	0.1754
V2	memory	wlsubj023	120	-0.0706
V2	memory	wlsubj023	140	-0.1037
V2	memory	wlsubj023	160	-0.1183
V2	memory	wlsubj023	180	0.14
V2	memory	wlsubj045	-160	-0.0802
V2	memory	wlsubj045	-140	-0.2401
V2	memory	wlsubj045	-120	-0.1912
V2	memory	wlsubj045	-100	0.0343
V2	memory	wlsubj045	-80	0.1593
V2	memory	wlsubj045	-60	0.0764
V2	memory	wlsubj045	-40	0.131
V2	memory	wlsubj045	-20	0.1888
V2	memory	wlsubj045	0	0.1749
V2	memory	wlsubj045	20	0.121
V2	memory	wlsubj045	40	-0.0208
V2	memory	wlsubj045	60	0.046
V2	memory	wlsubj045	80	0.0101
V2	memory	wlsubj045	100	-0.0407
V2	memory	wlsubj045	120	-0.2355
V2	memory	wlsubj045	140	-0.0319
V2	memory	wlsubj045	160	-0.0312
V2	memory	wlsubj045	180	0.1114
V2	memory	wlsubj061	-160	-0.0413
V2	memory	wlsubj061	-140	-0.0379
V2	memory	wlsubj061	-120	-0.0374
V2	memory	wlsubj061	-100	-0.0599
V2	memory	wlsubj061	-80	0.0425
V2	memory	wlsubj061	-60	0.0536
V2	memory	wlsubj061	-40	0.1407
V2	memory	wlsubj061	-20	0.0806
V2	memory	wlsubj061	0	0.2443
V2	memory	wlsubj061	20	0.155
V2	memory	wlsubj061	40	0.041
V2	memory	wlsubj061	60	0.1149
V2	memory	wlsubj061	80	0.0105
V2	memory	wlsubj061	100	0.0078
V2	memory	wlsubj061	120	-0.1123
V2	memory	wlsubj061	140	-0.0553
V2	memory	wlsubj061	160	-0.0457
V2	memory	wlsubj061	180	0.087
V2	memory	wlsubj064	-160	0.0667
V2	memory	wlsubj064	-140	0.1385
V2	memory	wlsubj064	-120	-0.1416
V2	memory	wlsubj064	-100	0.0085
V2	memory	wlsubj064	-80	0.081
V2	memory	wlsubj064	-60	0.1874
V2	memory	wlsubj064	-40	0.0153
V2	memory	wlsubj064	-20	0.0998
V2	memory	wlsubj064	0	0.1359
V2	memory	wlsubj064	20	0.0132
V2	memory	wlsubj064	40	0.1377
V2	memory	wlsubj064	60	0.0818
V2	memory	wlsubj064	80	-0.013
V2	memory	wlsubj064	100	-0.0394
V2	memory	wlsubj064	120	0.0048
V2	memory	wlsubj064	140	-0.1442
V2	memory	wlsubj064	160	-0.0793
V2	memory	wlsubj064	180	0.0126
V2	memory	wlsubj065	-160	-0.05
V2	memory	wlsubj065	-140	0.0267
V2	memory	wlsubj065	-120	0.0187
V2	memory	wlsubj065	-100	0.091
V2	memory	wlsubj065	-80	0.1933
V2	memory	wlsubj065	-60	0.1479
V2	memory	wlsubj065	-40	0.3086
V2	memory	wlsubj065	-20	0.2103
V2	memory	wlsubj065	0	0.4136
V2	memory	wlsubj065	20	0.3204
V2	memory	wlsubj065	40	0.3616
V2	memory	wlsubj065	60	0.1706
V2	memory	wlsubj065	80	0.127
V2	memory	wlsubj065	100	0.0594
V2	memory	wlsubj065	120	0.112
V2	memory	wlsubj065	140	0.0651
V2	memory	wlsubj065	160	-0.0028
V2	memory	wlsubj065	180	0.0528
V2	memory	wlsubj067	-160	-0.0796
V2	memory	wlsubj067	-140	0.095
V2	memory	wlsubj067	-120	0.1591
V2	memory	wlsubj067	-100	0.2274
V2	memory	wlsubj067	-80	0.0664
V2	memory	wlsubj067	-60	0.0696
V2	memory	wlsubj067	-40	0.3835
V2	memory	wlsubj067	-20	0.3636
V2	memory	wlsubj067	0	0.4558
V2	memory	wlsubj067	20	0.2821
V2	memory	wlsubj067	40	0.375
V2	memory	wlsubj067	60	0.2976
V2	memory	wlsubj067	80	0.1482
V2	memory	wlsubj067	100	0.0668
V2	memory	wlsubj067	120	0.0372
V2	memory	wlsubj067	140	0.1252
V2	memory	wlsubj067	160	0.0138
V2	memory	wlsubj067	180	0.0658
V2	memory	wlsubj070	-160	0.0937
V2	memory	wlsubj070	-140	0.051
V2	memory	wlsubj070	-120	0.1576
V2	memory	wlsubj070	-100	-0.0388
V2	memory	wlsubj070	-80	0.1837
V2	memory	wlsubj070	-60	-0.0358
V2	memory	wlsubj070	-40	0.1565
V2	memory	wlsubj070	-20	0.6045
V2	memory	wlsubj070	0	0.5065
V2	memory	wlsubj070	20	0.3918
V2	memory	wlsubj070	40	0.1955
V2	memory	wlsubj070	60	0.3698
V2	memory	wlsubj070	80	0.1863
V2	memory	wlsubj070	100	0.1856
V2	memory	wlsubj070	120	0.0609
V2	memory	wlsubj070	140	0.1489
V2	memory	wlsubj070	160	-0.0779
V2	memory	wlsubj070	180	-0.0158
V3	memory	wlsubj004	-160	0.0431
V3	memory	wlsubj004	-140	-0.01
V3	memory	wlsubj004	-120	-0.0285
V3	memory	wlsubj004	-100	0.0354
V3	memory	wlsubj004	-80	0.1798
V3	memory	wlsubj004	-60	0.1725
V3	memory	wlsubj004	-40	0.2842
V3	memory	wlsubj004	-20	0.3855
V3	memory	wlsubj004	0	0.3651
V3	memory	wlsubj004	20	0.3309
V3	memory	wlsubj004	40	0.2435
V3	memory	wlsubj004	60	0.1898
V3	memory	wlsubj004	80	0.144
V3	memory	wlsubj004	100	0.0938
V3	memory	wlsubj004	120	0.0049
V3	memory	wlsubj004	140	-0.0192
V3	memory	wlsubj004	160	-0.0503
V3	memory	wlsubj004	180	0.0072
V3	memory	wlsubj007	-160	-0.0063
V3	memory	wlsubj007	-140	-0.0206
V3	memory	wlsubj007	-120	0.0119
V3	memory	wlsubj007	-100	0.0621
V3	memory	wlsubj007	-80	0.1153
V3	memory	wlsubj007	-60	0.1666
V3	memory	wlsubj007	-40	0.3098
V3	memory	wlsubj007	-20	0.3313
V3	memory	wlsubj007	0	0.45
V3	memory	wlsubj007	20	0.3343
V3	memory	wlsubj007	40	0.319
V3	memory	wlsubj007	60	0.2015
V3	memory	wlsubj007	80	0.1569
V3	memory	wlsubj007	100	0.0129
V3	memory	wlsubj007	120	-0.0784
V3	memory	wlsubj007	140	-0.0088
V3	memory	wlsubj007	160	0.0117
V3	memory	wlsubj007	180	-0.0054
V3	memory	wlsubj023	-160	0.0758
V3	memory	wlsubj023	-140	0.0586
V3	memory	wlsubj023	-120	-0.0989
V3	memory	wlsubj023	-100	0.0626
V3	memory	wlsubj023	-80	0.075
V3	memory	wlsubj023	-60	0.3189
V3	memory	wlsubj023	-40	0.182
V3	memory	wlsubj023	-20	0.0798
V3	memory	wlsubj023	0	0.1348
V3	memory	wlsubj023	20	0.2199
V3	memory	wlsubj023	40	0.2636
V3	memory	wlsubj023	60	-0.1267
V3	memory	wlsubj023	80	0.0584
V3	memory	wlsubj023	100	0.0418
V3	memory	wlsubj023	120	0.154
V3	memory	wlsubj023	140	0.0483
V3	memory	wlsubj023	160	-0.112
V3	memory	wlsubj023	180	0.0362
V3	memory	wlsubj045	-160	0.0893
V3	memory	wlsubj045	-140	-0.1298
V3	memory	wlsubj045	-120	-0.1519
V3	memory	wlsubj045	-100	-0.0747
V3	memory	wlsubj045	-80	0.0721
V3	memory	wlsubj045	-60	0.2806
V3	memory	wlsubj045	-40	0.1175
V3	memory	wlsubj045	-20	0.1605
V3	memory	wlsubj045	0	0.2417
V3	memory	wlsubj045	20	0.2201
V3	memory	wlsubj045	40	0.0717
V3	memory	wlsubj045	60	-0.0119
V3	memory	wlsubj045	80	-0.0246
V3	memory	wlsubj045	100	0.0297
V3	memory	wlsubj045	120	-0.0859
V3	memory	wlsubj045	140	0.0521
V3	memory	wlsubj045	160	-0.179
V3	memory	wlsubj045	180	0.0897
V3	memory	wlsubj061	-160	0.0111
V3	memory	wlsubj061	-140	0.0672
V3	memory	wlsubj061	-120	-0.0489
V3	memory	wlsubj061	-100	-0.0685
V3	memory	wlsubj061	-80	0.07
V3	memory	wlsubj061	-60	0.0585
V3	memory	wlsubj061	-40	-0.0561
V3	memory	wlsubj061	-20	0.0561
V3	memory	wlsubj061	0	0.13
V3	memory	wlsubj061	20	0.1064
V3	memory	wlsubj061	40	0.0682
V3	memory	wlsubj061	60	0.0231
V3	memory	wlsubj061	80	-0.0506
V3	memory	wlsubj061	100	0.0456
V3	memory	wlsubj061	120	-0.0179
V3	memory	wlsubj061	140	-0.0467
V3	memory	wlsubj061	160	0.0106
V3	memory	wlsubj061	180	-0.0217
V3	memory	wlsubj064	-160	0.1242
V3	memory	wlsubj064	-140	0.2026
V3	memory	wlsubj064	-120	0.0977
V3	memory	wlsubj064	-100	-0.1523
V3	memory	wlsubj064	-80	0.2657
V3	memory	wlsubj064	-60	0.4991
V3	memory	wlsubj064	-40	0.1775
V3	memory	wlsubj064	-20	0.4416
V3	memory	wlsubj064	0	0.4523
V3	memory	wlsubj064	20	0.2495
V3	memory	wlsubj064	40	0.3325
V3	memory	wlsubj064	60	0.2523
V3	memory	wlsubj064	80	0.0151
V3	memory	wlsubj064	100	-0.0008
V3	memory	wlsubj064	120	0.0218
V3	memory	wlsubj064	140	0.1116
V3	memory	wlsubj064	160	-0.0606
V3	memory	wlsubj064	180	-0.0636
V3	memory	wlsubj065	-160	0.0604
V3	memory	wlsubj065	-140	-0.1942
V3	memory	wlsubj065	-120	-0.0969
V3	memory	wlsubj065	-100	-0.0049
V3	memory	wlsubj065	-80	0.1406
V3	memory	wlsubj065	-60	0.0862
V3	memory	wlsubj065	-40	0.0229
V3	memory	wlsubj065	-20	0.1449
V3	memory	wlsubj065	0	0.345
V3	memory	wlsubj065	20	0.2877
V3	memory	wlsubj065	40	0.0391
V3	memory	wlsubj065	60	0.0292
V3	memory	wlsubj065	80	0.0194
V3	memory	wlsubj065	100	0.095
V3	memory	wlsubj065	120	-0.0781
V3	memory	wlsubj065	140	-0.1594
V3	memory	wlsubj065	160	-0.1259
V3	memory	wlsubj065	180	0.0655
V3	memory	wlsubj067	-160	-0.0384
V3	memory	wlsubj067	-140	0.1123
V3	memory	wlsubj067	-120	0.4167
V3	memory	wlsubj067	-100	0.0362
V3	memory	wlsubj067	-80	-0.0691
V3	memory	wlsubj067	-60	0.0946
V3	memory	wlsubj067	-40	0.5256
V3	memory	wlsubj067	-20	0.3558
V3	memory	wlsubj067	0	0.2617
V3	memory	wlsubj067	20	0.3296
V3	memory	wlsubj067	40	0.3956
V3	memory	wlsubj067	60	0.3437
V3	memory	wlsubj067	80	0.0068
V3	memory	wlsubj067	100	-0.0463
V3	memory	wlsubj067	120	0.1303
V3	memory	wlsubj067	140	0.4276
V3	memory	wlsubj067	160	0.0703
V3	memory	wlsubj067	180	-0.032
V3	memory	wlsubj070	-160	-0.0279
V3	memory	wlsubj070	-140	-0.1365
V3	memory	wlsubj070	-120	0.0484
V3	memory	wlsubj070	-100	0.0738
V3	memory	wlsubj070	-80	0.0546
V3	memory	wlsubj070	-60	0.0316
V3	memory	wlsubj070	-40	0.2336
V3	memory	wlsubj070	-20	0.4795
V3	memory	wlsubj070	0	0.4151
V3	memory	wlsubj070	20	0.3389
V3	memory	wlsubj070	40	0.248
V3	memory	wlsubj070	60	0.2049
V3	memory	wlsubj070	80	0.2001
V3	memory	wlsubj070	100	0.1312
V3	memory	wlsubj070	120	0.0655
V3	memory	wlsubj070	140	0.0125
V3	memory	wlsubj070	160	0.0108
V3	memory	wlsubj070	180	0.0171
hV4	memory	wlsubj004	-160	0.0071
hV4	memory	wlsubj004	-140	-0.0062
hV4	memory	wlsubj004	-120	-0.0463
hV4	memory	wlsubj004	-100	0.036
hV4	memory	wlsubj004	-80	0.0697
hV4	memory	wlsubj004	-60	0.1594
hV4	memory	wlsubj004	-40	0.0433
hV4	memory	wlsubj004	-20	0.214
hV4	memory	wlsubj004	0	0.2624
hV4	memory	wlsubj004	20	0.1306
hV4	memory	wlsubj004	40	0.1184
hV4	memory	wlsubj004	60	0.048
hV4	memory	wlsubj004	80	0.0345
hV4	memory	wlsubj004	100	0.0363
hV4	memory	wlsubj004	120	0.0661
hV4	memory	wlsubj004	140	-0.0419
hV4	memory	wlsubj004	160	-0.0082
hV4	memory	wlsubj004	180	0.0011
hV4	memory	wlsubj007	-160	0.0468
hV4	memory	wlsubj007	-140	-0.0024
hV4	memory	wlsubj007	-120	-0.212
hV4	memory	wlsubj007	-100	-0.1619
hV4	memory	wlsubj007	-80	0.0235
hV4	memory	wlsubj007	-60	0.1205
hV4	memory	wlsubj007	-40	-0.126
hV4	memory	wlsubj007	-20	-0.0838
hV4	memory	wlsubj007	0	0.1785
hV4	memory	wlsubj007	20	0.2876
hV4	memory	wlsubj007	40	0.0065
hV4	memory	wlsubj007	60	-0.1856
hV4	memory	wlsubj007	80	-0.1051
hV4	memory	wlsubj007	100	-0.0208
hV4	memory	wlsubj007	120	0.1004
hV4	memory	wlsubj007	140	-0.1315
hV4	memory	wlsubj007	160	-0.054
hV4	memory	wlsubj007	180	0.0073
hV4	memory	wlsubj023	-160	0.0757
hV4	memory	wlsubj023	-140	0.15
hV4	memory	wlsubj023	-120	0.0678
hV4	memory	wlsubj023	-100	-0.0013
hV4	memory	wlsubj023	-80	0.0482
hV4	memory	wlsubj023	-60	0.103
hV4	memory	wlsubj023	-40	0.1443
hV4	memory	wlsubj023	-20	0.1806
hV4	memory	wlsubj023	0	0.1299
hV4	memory	wlsubj023	20	0.0878
hV4	memory	wlsubj023	40	0.138
hV4	memory	wlsubj023	60	0.0302
hV4	memory	wlsubj023	80	-0.0219
hV4	memory	wlsubj023	100	0.0068
hV4	memory	wlsubj023	120	-0.0237
hV4	memory	wlsubj023	140	0.033
hV4	memory	wlsubj023	160	-0.0486
hV4	memory	wlsubj023	180	-0.027
hV4	memory	wlsubj045	-160	-0.0993
hV4	memory	wlsubj045	-140	-0.06
hV4	memory	wlsubj045	-120	0.0496
hV4	memory	wlsubj045	-100	0.006
hV4	memory	wlsubj045	-80	0.0333
hV4	memory	wlsubj045	-60	0.0191
hV4	memory	wlsubj045	-40	0.057
hV4	memory	wlsubj045	-20	0.2437
hV4	memory	wlsubj045	0	0.2076
hV4	memory	wlsubj045	20	0.089
hV4	memory	wlsubj045	40	-0.0197
hV4	memory	wlsubj045	60	-0.1066
hV4	memory	wlsubj045	80	-0.0991
hV4	memory	wlsubj045	100	-0.1052
hV4	memory	wlsubj045	120	-0.1167
hV4	memory	wlsubj045	140	0.0685
hV4	memory	wlsubj045	160	0.0664
hV4	memory	wlsubj045	180	0.0329
hV4	memory	wlsubj061	-160	-0.0374
hV4	memory	wlsubj061	-140	-0.06
hV4	memory	wlsubj061	-120	0.03
hV4	memory	wlsubj061	-100	-0.0136
hV4	memory	wlsubj061	-80	-0.031
hV4	memory	wlsubj061	-60	-0.0833
hV4	memory	wlsubj061	-40	0.0196
hV4	memory	wlsubj061	-20	0.0397
hV4	memory	wlsubj061	0	0.1334
hV4	memory	wlsubj061	20	0.0382
hV4	memory	wlsubj061	40	0.0233
hV4	memory	wlsubj061	60	-0.007
hV4	memory	wlsubj061	80	-0.0357
hV4	memory	wlsubj061	100	-0.0085
hV4	memory	wlsubj061	120	-0.0782
hV4	memory	wlsubj061	140	-0.0591
hV4	memory	wlsubj061	160	-0.0043
hV4	memory	wlsubj061	180	0.0418
hV4	memory	wlsubj064	-160	-0.0051
hV4	memory	wlsubj064	-140	-0.0387
hV4	memory	wlsubj064	-120	0.0567
hV4	memory	wlsubj064	-100	-0.0149
hV4	memory	wlsubj064	-80	-0.6306
hV4	memory	wlsubj064	-60	-0.2254
hV4	memory	wlsubj064	-40	-0.0821
hV4	memory	wlsubj064	-20	0.0232
hV4	memory	wlsubj064	0	0.1535
hV4	memory	wlsubj064	20	0.2628
hV4	memory	wlsubj064	40	0.2264
hV4	memory	wlsubj064	60	0.1055
hV4	memory	wlsubj064	80	-0.1584
hV4	memory	wlsubj064	100	-0.4804
hV4	memory	wlsubj064	120	-0.0589
hV4	memory	wlsubj064	140	-0.098
hV4	memory	wlsubj064	160	-0.0038
hV4	memory	wlsubj064	180	0.009
hV4	memory	wlsubj065	-160	-0.1716
hV4	memory	wlsubj065	-140	-0.0224
hV4	memory	wlsubj065	-120	0.2207
hV4	memory	wlsubj065	-100	0.2454
hV4	memory	wlsubj065	-80	0.0086
hV4	memory	wlsubj065	-60	-0.0748
hV4	memory	wlsubj065	-40	0.2564
hV4	memory	wlsubj065	-20	0.3629
hV4	memory	wlsubj065	0	0.2501
hV4	memory	wlsubj065	20	0.0058
hV4	memory	wlsubj065	40	0.177
hV4	memory	wlsubj065	60	0.2934
hV4	memory	wlsubj065	80	0.1772
hV4	memory	wlsubj065	100	-0.0901
hV4	memory	wlsubj065	120	-0.1085
hV4	memory	wlsubj065	140	0.0778
hV4	memory	wlsubj065	160	0.1623
hV4	memory	wlsubj065	180	0.0093
hV4	memory	wlsubj067	-160	-0.0516
hV4	memory	wlsubj067	-140	-0.0172
hV4	memory	wlsubj067	-120	0.2091
hV4	memory	wlsubj067	-100	0.0904
hV4	memory	wlsubj067	-80	0.0766
hV4	memory	wlsubj067	-60	-0.0352
hV4	memory	wlsubj067	-40	0.0812
hV4	memory	wlsubj067	-20	0.2708
hV4	memory	wlsubj067	0	0.0702
hV4	memory	wlsubj067	20	0.1239
hV4	memory	wlsubj067	40	-0.0065
hV4	memory	wlsubj067	60	0.0753
hV4	memory	wlsubj067	80	0.1448
hV4	memory	wlsubj067	100	0.0225
hV4	memory	wlsubj067	120	-0.0494
hV4	memory	wlsubj067	140	0.0137
hV4	memory	wlsubj067	160	0.1498
hV4	memory	wlsubj067	180	-0.0982
hV4	memory	wlsubj070	-160	-0.1848
hV4	memory	wlsubj070	-140	-0.2078
hV4	memory	wlsubj070	-120	-0.013
hV4	memory	wlsubj070	-100	-0.0552
hV4	memory	wlsubj070	-80	0.0135
hV4	memory	wlsubj070	-60	0.1121
hV4	memory	wlsubj070	-40	0.2652
hV4	memory	wlsubj070	-20	0.2521
hV4	memory	wlsubj070	0	0.2407
hV4	memory	wlsubj070	20	0.0515
hV4	memory	wlsubj070	40	0.0559
hV4	memory	wlsubj070	60	0.203
hV4	memory	wlsubj070	80	0.124
hV4	memory	wlsubj070	100	0.0749
hV4	memory	wlsubj070	120	-0.0019
hV4	memory	wlsubj070	140	0.1013
hV4	memory	wlsubj070	160	0.0974
hV4	memory	wlsubj070	180	0.0874
LO	memory	wlsubj004	-160	0.0103
LO	memory	wlsubj004	-140	-0.005
LO	memory	wlsubj004	-120	-0.0349
LO	memory	wlsubj004	-100	-0.0428
LO	memory	wlsubj004	-80	0.014
LO	memory	wlsubj004	-60	0.0618
LO	memory	wlsubj004	-40	0.0475
LO	memory	wlsubj004	-20	0.064
LO	memory	wlsubj004	0	0.0729
LO	memory	wlsubj004	20	0.104
LO	memory	wlsubj004	40	0.0448
LO	memory	wlsubj004	60	0.0048
LO	memory	wlsubj004	80	-0.0142
LO	memory	wlsubj004	100	0.0432
LO	memory	wlsubj004	120	0.0437
LO	memory	wlsubj004	140	0.0082
LO	memory	wlsubj004	160	0.0167
LO	memory	wlsubj004	180	-0.0271
LO	memory	wlsubj007	-160	-0.0011
LO	memory	wlsubj007	-140	-0.0925
LO	memory	wlsubj007	-120	-0.1293
LO	memory	wlsubj007	-100	0.0436
LO	memory	wlsubj007	-80	0.1858
LO	memory	wlsubj007	-60	0.1917
LO	memory	wlsubj007	-40	0.037
LO	memory	wlsubj007	-20	0.3404
LO	memory	wlsubj007	0	0.4572
LO	memory	wlsubj007	20	0.3538
LO	memory	wlsubj007	40	0.0616
LO	memory	wlsubj007	60	-0.0441
LO	memory	wlsubj007	80	0.2995
LO	memory	wlsubj007	100	0.1342
LO	memory	wlsubj007	120	0.0828
LO	memory	wlsubj007	140	0.0209
LO	memory	wlsubj007	160	-0.0011
LO	memory	wlsubj007	180	0.0022
LO	memory	wlsubj023	-160	0.0273
LO	memory	wlsubj023	-140	-0.0307
LO	memory	wlsubj023	-120	-0.0408
LO	memory	wlsubj023	-100	0.0137
LO	memory	wlsubj023	-80	0.082
LO	memory	wlsubj023	-60	0.1906
LO	memory	wlsubj023	-40	0.1319
LO	memory	wlsubj023	-20	0.1574
LO	memory	wlsubj023	0	0.109
LO	memory	wlsubj023	20	0.1377
LO	memory	wlsubj023	40	0.1528
LO	memory	wlsubj023	60	0.1366
LO	memory	wlsubj023	80	0.1285
LO	memory	wlsubj023	100	0.0972
LO	memory	wlsubj023	120	0.0453
LO	memory	wlsubj023	140	-0.0546
LO	memory	wlsubj023	160	-0.0069
LO	memory	wlsubj023	180	-0.0204
LO	memory	wlsubj045	-160	0.018
LO	memory	wlsubj045	-140	0.007
LO	memory	wlsubj045	-120	-0.063
LO	memory	wlsubj045	-100	-0.1303
LO	memory	wlsubj045	-80	0.0381
LO	memory	wlsubj045	-60	0.0947
LO	memory	wlsubj045	-40	0.0435
LO	memory	wlsubj045	-20	-0.0194
LO	memory	wlsubj045	0	0.2457
LO	memory	wlsubj045	20	0.3706
LO	memory	wlsubj045	40	0.0682
LO	memory	wlsubj045	60	-0.0463
LO	memory	wlsubj045	80	-0.1285
LO	memory	wlsubj045	100	-0.023
LO	memory	wlsubj045	120	0.0896
LO	memory	wlsubj045	140	0.1224
LO	memory	wlsubj045	160	-0.0002
LO	memory	wlsubj045	180	-0.0178
LO	memory	wlsubj061	-160	0.0082
LO	memory	wlsubj061	-140	-0.0184
LO	memory	wlsubj061	-120	-0.0883
LO	memory	wlsubj061	-100	0.0015
LO	memory	wlsubj061	-80	0.1395
LO	memory	wlsubj061	-60	0.2989
LO	memory	wlsubj061	-40	0.2938
LO	memory	wlsubj061	-20	0.2083
LO	memory	wlsubj061	0	0.2119
LO	memory	wlsubj061	20	0.2989
LO	memory	wlsubj061	40	0.1252
LO	memory	wlsubj061	60	0.0241
LO	memory	wlsubj061	80	0
LO	memory	wlsubj061	100	0.0474
LO	memory	wlsubj061	120	-0.0041
LO	memory	wlsubj061	140	-0.055
LO	memory	wlsubj061	160	-0.0205
LO	memory	wlsubj061	180	0.0122
LO	memory	wlsubj064	-160	-0.0099
LO	memory	wlsubj064	-140	0.0063
LO	memory	wlsubj064	-120	0.3034
LO	memory	wlsubj064	-100	0.2258
LO	memory	wlsubj064	-80	0.1119
LO	memory	wlsubj064	-60	0.0267
LO	memory	wlsubj064	-40	0.0505
LO	memory	wlsubj064	-20	0.2679
LO	memory	wlsubj064	0	0.3836
LO	memory	wlsubj064	20	0.4061
LO	memory	wlsubj064	40	0.2782
LO	memory	wlsubj064	60	0.0206
LO	memory	wlsubj064	80	0.0586
LO	memory	wlsubj064	100	0.0714
LO	memory	wlsubj064	120	0.0063
LO	memory	wlsubj064	140	-0.0804
LO	memory	wlsubj064	160	-0.034
LO	memory	wlsubj064	180	0.0439
LO	memory	wlsubj065	-160	-0.0512
LO	memory	wlsubj065	-140	0.0998
LO	memory	wlsubj065	-120	0.0794
LO	memory	wlsubj065	-100	0.0843
LO	memory	wlsubj065	-80	0.0504
LO	memory	wlsubj065	-60	0.1281
LO	memory	wlsubj065	-40	0.1817
LO	memory	wlsubj065	-20	0.1391
LO	memory	wlsubj065	0	0.1595
LO	memory	wlsubj065	20	0.1943
LO	memory	wlsubj065	40	0.0816
LO	memory	wlsubj065	60	0.1967
LO	memory	wlsubj065	80	0.0253
LO	memory	wlsubj065	100	0.0546
LO	memory	wlsubj065	120	0.026
LO	memory	wlsubj065	140	-0.0178
LO	memory	wlsubj065	160	-0.0049
LO	memory	wlsubj065	180	0.0562
LO	memory	wlsubj067	-160	0.2204
LO	memory	wlsubj067	-140	-0.1755
LO	memory	wlsubj067	-120	-0.1877
LO	memory	wlsubj067	-100	-0.1648
LO	memory	wlsubj067	-80	0.026
LO	memory	wlsubj067	-60	0.0161
LO	memory	wlsubj067	-40	-0.1831
LO	memory	wlsubj067	-20	-0.0439
LO	memory	wlsubj067	0	0.0319
LO	memory	wlsubj067	20	0.1309
LO	memory	wlsubj067	40	-0.0622
LO	memory	wlsubj067	60	-0.1145
LO	memory	wlsubj067	80	-0.0638
LO	memory	wlsubj067	100	0.0347
LO	memory	wlsubj067	120	0.0073
LO	memory	wlsubj067	140	-0.2547
LO	memory	wlsubj067	160	-0.1457
LO	memory	wlsubj067	180	-0.0747
LO	memory	wlsubj070	-160	-0.0477
LO	memory	wlsubj070	-140	-0.1265
LO	memory	wlsubj070	-120	0.1406
LO	memory	wlsubj070	-100	0.1298
LO	memory	wlsubj070	-80	0.0898
LO	memory	wlsubj070	-60	-0.0029
LO	memory	wlsubj070	-40	0.0215
LO	memory	wlsubj070	-20	0.3302
LO	memory	wlsubj070	0	0.2905
LO	memory	wlsubj070	20	0.2816
LO	memory	wlsubj070	40	0.0447
LO	memory	wlsubj070	60	0.3053
LO	memory	wlsubj070	80	0.1393
LO	memory	wlsubj070	100	0.0789
LO	memory	wlsubj070	120	-0.1584
LO	memory	wlsubj070	140	-0.0718
LO	memory	wlsubj070	160	0.1077
LO	memory	wlsubj070	180	-0.06
V3ab	memory	wlsubj004	-160	-0.0239
V3ab	memory	wlsubj004	-140	-0.0215
V3ab	memory	wlsubj004	-120	0.0463
V3ab	memory	wlsubj004	-100	0.0533
V3ab	memory	wlsubj004	-80	0.0442
V3ab	memory	wlsubj004	-60	0.1547
V3ab	memory	wlsubj004	-40	0.2253
V3ab	memory	wlsubj004	-20	0.2088
V3ab	memory	wlsubj004	0	0.1828
V3ab	memory	wlsubj004	20	0.2029
V3ab	memory	wlsubj004	40	0.2184
V3ab	memory	wlsubj004	60	0.1752
V3ab	memory	wlsubj004	80	0.0941
V3ab	memory	wlsubj004	100	-0.006
V3ab	memory	wlsubj004	120	-0.0241
V3ab	memory	wlsubj004	140	0.0777
V3ab	memory	wlsubj004	160	0.0271
V3ab	memory	wlsubj004	180	-0.0033
V3ab	memory	wlsubj007	-160	-0.0548
V3ab	memory	wlsubj007	-140	0.0555
V3ab	memory	wlsubj007	-120	0.0304
V3ab	memory	wlsubj007	-100	0.0294
V3ab	memory	wlsubj007	-80	0.0263
V3ab	memory	wlsubj007	-60	0.133
V3ab	memory	wlsubj007	-40	0.1756
V3ab	memory	wlsubj007	-20	0.1583
V3ab	memory	wlsubj007	0	0.1521
V3ab	memory	wlsubj007	20	0.1431
V3ab	memory	wlsubj007	40	0.0918
V3ab	memory	wlsubj007	60	0.0459
V3ab	memory	wlsubj007	80	-0.0717
V3ab	memory	wlsubj007	100	-0.0618
V3ab	memory	wlsubj007	120	0.0206
V3ab	memory	wlsubj007	140	0.1329
V3ab	memory	wlsubj007	160	0.0889
V3ab	memory	wlsubj007	180	-0.0341
V3ab	memory	wlsubj023	-160	0.0238
V3ab	memory	wlsubj023	-140	0.0666
V3ab	memory	wlsubj023	-120	-0.0195
V3ab	memory	wlsubj023	-100	-0.0243
V3ab	memory	wlsubj023	-80	0.0274
V3ab	memory	wlsubj023	-60	0.0933
V3ab	memory	wlsubj023	-40	0.0724
V3ab	memory	wlsubj023	-20	0.0073
V3ab	memory	wlsubj023	0	0.0655
V3ab	memory	wlsubj023	20	0.169
V3ab	memory	wlsubj023	40	0.1065
V3ab	memory	wlsubj023	60	0.0138
V3ab	memory	wlsubj023	80	-0.0077
V3ab	memory	wlsubj023	100	-0.0013
V3ab	memory	wlsubj023	120	0.0201
V3ab	memory	wlsubj023	140	-0.0236
V3ab	memory	wlsubj023	160	-0.0197
V3ab	memory	wlsubj023	180	-0.0041
V3ab	memory	wlsubj045	-160	-0.0217
V3ab	memory	wlsubj045	-140	0.035
V3ab	memory	wlsubj045	-120	0.0478
V3ab	memory	wlsubj045	-100	-0.0116
V3ab	memory	wlsubj045	-80	-0.0358
V3ab	memory	wlsubj045	-60	0.0287
V3ab	memory	wlsubj045	-40	0.0792
V3ab	memory	wlsubj045	-20	0.0748
V3ab	memory	wlsubj045	0	0.0828
V3ab	memory	wlsubj045	20	0.0176
V3ab	memory	wlsubj045	40	0.1095
V3ab	memory	wlsubj045	60	0.0431
V3ab	memory	wlsubj045	80	-0.0157
V3ab	memory	wlsubj045	100	-0.0413
V3ab	memory	wlsubj045	120	0.0001
V3ab	memory	wlsubj045	140	0.0366
V3ab	memory	wlsubj045	160	-0.0003
V3ab	memory	wlsubj045	180	0.0221
V3ab	memory	wlsubj061	-160	0.0071
V3ab	memory	wlsubj061	-140	-0.0189
V3ab	memory	wlsubj061	-120	-0.026
V3ab	memory	wlsubj061	-100	-0.0044
V3ab	memory	wlsubj061	-80	0.0543
V3ab	memory	wlsubj061	-60	0.004
V3ab	memory	wlsubj061	-40	0.0246
V3ab	memory	wlsubj061	-20	0.132
V3ab	memory	wlsubj061	0	0.1124
V3ab	memory	wlsubj061	20	0.0932
V3ab	memory	wlsubj061	40	0.0888
V3ab	memory	wlsubj061	60	0.0409
V3ab	memory	wlsubj061	80	0.0326
V3ab	memory	wlsubj061	100	0.0355
V3ab	memory	wlsubj061	120	-0.0909
V3ab	memory	wlsubj061	140	-0.0843
V3ab	memory	wlsubj061	160	-0.0205
V3ab	memory	wlsubj061	180	0.0134
V3ab	memory	wlsubj064	-160	0.0283
V3ab	memory	wlsubj064	-140	0.0059
V3ab	memory	wlsubj064	-120	-0.0533
V3ab	memory	wlsubj064	-100	-0.1373
V3ab	memory	wlsubj064	-80	-0.0883
V3ab	memory	wlsubj064	-60	0.0157
V3ab	memory	wlsubj064	-40	0.0472
V3ab	memory	wlsubj064	-20	0.0462
V3ab	memory	wlsubj064	0	-0.0142
V3ab	memory	wlsubj064	20	0.0385
V3ab	memory	wlsubj064	40	0.0388
V3ab	memory	wlsubj064	60	0.0644
V3ab	memory	wlsubj064	80	0.0514
V3ab	memory	wlsubj064	100	0.0004
V3ab	memory	wlsubj064	120	-0.0135
V3ab	memory	wlsubj064	140	-0.0502
V3ab	memory	wlsubj064	160	-0.0219
V3ab	memory	wlsubj064	180	-0.0064
V3ab	memory	wlsubj065	-160	-0.0449
V3ab	memory	wlsubj065	-140	-0.0374
V3ab	memory	wlsubj065	-120	0.1177
V3ab	memory	wlsubj065	-100	0.1151
V3ab	memory	wlsubj065	-80	0.0493
V3ab	memory	wlsubj065	-60	0.0443
V3ab	memory	wlsubj065	-40	0.0777
V3ab	memory	wlsubj065	-20	0.2039
V3ab	memory	wlsubj065	0	0.1861
V3ab	memory	wlsubj065	20	0.0551
V3ab	memory	wlsubj065	40	0.0576
V3ab	memory	wlsubj065	60	0.1568
V3ab	memory	wlsubj065	80	0.1152
V3ab	memory	wlsubj065	100	-0.0096
V3ab	memory	wlsubj065	120	-0.1038
V3ab	memory	wlsubj065	140	-0.0468
V3ab	memory	wlsubj065	160	0.0142
V3ab	memory	wlsubj065	180	0.0307
V3ab	memory	wlsubj067	-160	-0.017
V3ab	memory	wlsubj067	-140	-0.0613
V3ab	memory	wlsubj067	-120	0.0167
V3ab	memory	wlsubj067	-100	-0.029
V3ab	memory	wlsubj067	-80	0.0426
V3ab	memory	wlsubj067	-60	-0.0282
V3ab	memory	wlsubj067	-40	0.0121
V3ab	memory	wlsubj067	-20	0.0742
V3ab	memory	wlsubj067	0	0.1454
V3ab	memory	wlsubj067	20	0.1182
V3ab	memory	wlsubj067	40	0.1048
V3ab	memory	wlsubj067	60	0.0698
V3ab	memory	wlsubj067	80	-0.0202
V3ab	memory	wlsubj067	100	0.0198
V3ab	memory	wlsubj067	120	-0.0383
V3ab	memory	wlsubj067	140	-0.0435
V3ab	memory	wlsubj067	160	0.012
V3ab	memory	wlsubj067	180	0.005
V3ab	memory	wlsubj070	-160	-0.1418
V3ab	memory	wlsubj070	-140	-0.1112
V3ab	memory	wlsubj070	-120	-0.0392
V3ab	memory	wlsubj070	-100	0.0346
V3ab	memory	wlsubj070	-80	0.1425
V3ab	memory	wlsubj070	-60	0.333
V3ab	memory	wlsubj070	-40	0.317
V3ab	memory	wlsubj070	-20	0.3168
V3ab	memory	wlsubj070	0	0.2967
V3ab	memory	wlsubj070	20	0.2656
V3ab	memory	wlsubj070	40	0.1486
V3ab	memory	wlsubj070	60	0.1431
V3ab	memory	wlsubj070	80	0.1578
V3ab	memory	wlsubj070	100	0.116
V3ab	memory	wlsubj070	120	0.2686
V3ab	memory	wlsubj070	140	0.1653
V3ab	memory	wlsubj070	160	0.1164
V3ab	memory	wlsubj070	180	0.0255
