# Supplementary material for: Perception and memory have distinct spatial tuning properties in human visual cortex
Source: Nat Commun. 2022 Oct 18;13:5864. doi: 10.1038/s41467-022-33161-8 (PMC9579130; doi:10.1038/s41467-022-33161-8)
Supplement: Supplementary file 4 — Source Data [file 41467_2022_33161_MOESM4_ESM.zip › source_data/fig5a.xlsx]

## Sheet: Sheet1
param	roi	snr	prop_mem_ci
loc_deg	V1	p	1
loc_deg	V1	m	1
loc_deg	V1	m/2	1
loc_deg	V1	m/4	0.97
loc_deg	V1	m/8	0.79
loc_deg	V2	p	1
loc_deg	V2	m	1
loc_deg	V2	m/2	1
loc_deg	V2	m/4	0.86
loc_deg	V2	m/8	0.53
loc_deg	V3	p	0.99
loc_deg	V3	m	1
loc_deg	V3	m/2	0.89
loc_deg	V3	m/4	0.77
loc_deg	V3	m/8	0.43
loc_deg	hV4	p	1
loc_deg	hV4	m	1
loc_deg	hV4	m/2	0.93
loc_deg	hV4	m/4	0.74
loc_deg	hV4	m/8	0.49
loc_deg	LO	p	0.99
loc_deg	LO	m	1
loc_deg	LO	m/2	0.91
loc_deg	LO	m/4	0.52
loc_deg	LO	m/8	0.38
loc_deg	V3ab	p	1
loc_deg	V3ab	m	1
loc_deg	V3ab	m/2	0.93
loc_deg	V3ab	m/4	0.49
loc_deg	V3ab	m/8	0.34
fwhm_deg	V1	p	0
fwhm_deg	V1	m	0
fwhm_deg	V1	m/2	0
fwhm_deg	V1	m/4	0.01
fwhm_deg	V1	m/8	0.1
fwhm_deg	V2	p	0
fwhm_deg	V2	m	0
fwhm_deg	V2	m/2	0
fwhm_deg	V2	m/4	0
fwhm_deg	V2	m/8	0.03
fwhm_deg	V3	p	0
fwhm_deg	V3	m	0
fwhm_deg	V3	m/2	0
fwhm_deg	V3	m/4	0.12
fwhm_deg	V3	m/8	0.23
fwhm_deg	hV4	p	1
fwhm_deg	hV4	m	1
fwhm_deg	hV4	m/2	1
fwhm_deg	hV4	m/4	0.95
fwhm_deg	hV4	m/8	0.85
fwhm_deg	LO	p	1
fwhm_deg	LO	m	1
fwhm_deg	LO	m/2	1
fwhm_deg	LO	m/4	0.9
fwhm_deg	LO	m/8	0.76
fwhm_deg	V3ab	p	1
fwhm_deg	V3ab	m	1
fwhm_deg	V3ab	m/2	1
fwhm_deg	V3ab	m/4	0.87
fwhm_deg	V3ab	m/8	0.55
