# Supplementary material for: Perception and memory have distinct spatial tuning properties in human visual cortex
Source: Nat Commun. 2022 Oct 18;13:5864. doi: 10.1038/s41467-022-33161-8 (PMC9579130; doi:10.1038/s41467-022-33161-8)
Supplement: Supplementary file 4 — Source Data [file 41467_2022_33161_MOESM4_ESM.zip › source_data/sfig4c.xlsx]

## Sheet: Sheet1
roi	assoc_err_rate	nsim	fwhm_deg
V1	0	0	40
V1	0	1	37
V1	0	2	35
V1	0	3	36
V1	0	4	39
V1	0	5	37
V1	0	6	40
V1	0	7	37
V1	0	8	40
V1	0	9	37
V1	0	10	40
V1	0	11	39
V1	0	12	38
V1	0	13	36
V1	0	14	38
V1	0	15	36
V1	0	16	37
V1	0	17	41
V1	0	18	38
V1	0	19	35
V1	0	20	41
V1	0	21	36
V1	0	22	42
V1	0	23	37
V1	0	24	41
V1	0	25	39
V1	0	26	39
V1	0	27	38
V1	0	28	40
V1	0	29	39
V1	0	30	38
V1	0	31	35
V1	0	32	36
V1	0	33	38
V1	0	34	39
V1	0	35	38
V1	0	36	37
V1	0	37	35
V1	0	38	36
V1	0	39	37
V1	0	40	38
V1	0	41	40
V1	0	42	38
V1	0	43	38
V1	0	44	36
V1	0	45	40
V1	0	46	38
V1	0	47	35
V1	0	48	39
V1	0	49	36
V1	0	50	39
V1	0	51	40
V1	0	52	37
V1	0	53	38
V1	0	54	43
V1	0	55	42
V1	0	56	40
V1	0	57	39
V1	0	58	38
V1	0	59	37
V1	0	60	42
V1	0	61	38
V1	0	62	38
V1	0	63	38
V1	0	64	37
V1	0	65	39
V1	0	66	36
V1	0	67	38
V1	0	68	38
V1	0	69	38
V1	0	70	35
V1	0	71	37
V1	0	72	37
V1	0	73	42
V1	0	74	41
V1	0	75	38
V1	0	76	38
V1	0	77	36
V1	0	78	38
V1	0	79	36
V1	0	80	36
V1	0	81	35
V1	0	82	39
V1	0	83	41
V1	0	84	39
V1	0	85	36
V1	0	86	36
V1	0	87	37
V1	0	88	44
V1	0	89	41
V1	0	90	39
V1	0	91	41
V1	0	92	36
V1	0	93	37
V1	0	94	36
V1	0	95	37
V1	0	96	39
V1	0	97	39
V1	0	98	41
V1	0	99	38
V1	0.25	0	34
V1	0.25	1	33
V1	0.25	2	32
V1	0.25	3	33
V1	0.25	4	34
V1	0.25	5	37
V1	0.25	6	36
V1	0.25	7	32
V1	0.25	8	39
V1	0.25	9	35
V1	0.25	10	43
V1	0.25	11	33
V1	0.25	12	39
V1	0.25	13	42
V1	0.25	14	37
V1	0.25	15	28
V1	0.25	16	32
V1	0.25	17	37
V1	0.25	18	41
V1	0.25	19	33
V1	0.25	20	35
V1	0.25	21	29
V1	0.25	22	30
V1	0.25	23	38
V1	0.25	24	34
V1	0.25	25	39
V1	0.25	26	35
V1	0.25	27	32
V1	0.25	28	40
V1	0.25	29	33
V1	0.25	30	33
V1	0.25	31	40
V1	0.25	32	33
V1	0.25	33	38
V1	0.25	34	32
V1	0.25	35	48
V1	0.25	36	39
V1	0.25	37	36
V1	0.25	38	28
V1	0.25	39	37
V1	0.25	40	37
V1	0.25	41	34
V1	0.25	42	36
V1	0.25	43	33
V1	0.25	44	37
V1	0.25	45	36
V1	0.25	46	38
V1	0.25	47	32
V1	0.25	48	32
V1	0.25	49	40
V1	0.25	50	38
V1	0.25	51	40
V1	0.25	52	40
V1	0.25	53	31
V1	0.25	54	35
V1	0.25	55	38
V1	0.25	56	36
V1	0.25	57	32
V1	0.25	58	31
V1	0.25	59	38
V1	0.25	60	34
V1	0.25	61	35
V1	0.25	62	38
V1	0.25	63	29
V1	0.25	64	41
V1	0.25	65	44
V1	0.25	66	33
V1	0.25	67	37
V1	0.25	68	34
V1	0.25	69	36
V1	0.25	70	30
V1	0.25	71	40
V1	0.25	72	37
V1	0.25	73	37
V1	0.25	74	30
V1	0.25	75	35
V1	0.25	76	41
V1	0.25	77	29
V1	0.25	78	36
V1	0.25	79	39
V1	0.25	80	38
V1	0.25	81	30
V1	0.25	82	30
V1	0.25	83	38
V1	0.25	84	39
V1	0.25	85	32
V1	0.25	86	35
V1	0.25	87	42
V1	0.25	88	41
V1	0.25	89	35
V1	0.25	90	40
V1	0.25	91	32
V1	0.25	92	32
V1	0.25	93	34
V1	0.25	94	36
V1	0.25	95	39
V1	0.25	96	31
V1	0.25	97	31
V1	0.25	98	36
V1	0.25	99	35
V1	0.5	0	20
V1	0.5	1	33
V1	0.5	2	27
V1	0.5	3	28
V1	0.5	4	29
V1	0.5	5	21
V1	0.5	6	28
V1	0.5	7	18
V1	0.5	8	51
V1	0.5	9	24
V1	0.5	10	27
V1	0.5	11	33
V1	0.5	12	29
V1	0.5	13	26
V1	0.5	14	26
V1	0.5	15	26
V1	0.5	16	22
V1	0.5	17	41
V1	0.5	18	36
V1	0.5	19	28
V1	0.5	20	31
V1	0.5	21	25
V1	0.5	22	29
V1	0.5	23	45
V1	0.5	24	28
V1	0.5	25	25
V1	0.5	26	26
V1	0.5	27	28
V1	0.5	28	26
V1	0.5	29	25
V1	0.5	30	31
V1	0.5	31	29
V1	0.5	32	32
V1	0.5	33	25
V1	0.5	34	29
V1	0.5	35	36
V1	0.5	36	29
V1	0.5	37	34
V1	0.5	38	26
V1	0.5	39	23
V1	0.5	40	27
V1	0.5	41	33
V1	0.5	42	24
V1	0.5	43	28
V1	0.5	44	25
V1	0.5	45	27
V1	0.5	46	31
V1	0.5	47	41
V1	0.5	48	29
V1	0.5	49	38
V1	0.5	50	33
V1	0.5	51	29
V1	0.5	52	38
V1	0.5	53	33
V1	0.5	54	29
V1	0.5	55	41
V1	0.5	56	24
V1	0.5	57	21
V1	0.5	58	38
V1	0.5	59
V1	0.5	60	34
V1	0.5	61	23
V1	0.5	62	36
V1	0.5	63	33
V1	0.5	64	36
V1	0.5	65	35
V1	0.5	66	32
V1	0.5	67	22
V1	0.5	68	24
V1	0.5	69	25
V1	0.5	70	27
V1	0.5	71
V1	0.5	72	32
V1	0.5	73	29
V1	0.5	74	21
V1	0.5	75	28
V1	0.5	76	25
V1	0.5	77	23
V1	0.5	78	27
V1	0.5	79	22
V1	0.5	80	28
V1	0.5	81	33
V1	0.5	82	34
V1	0.5	83	31
V1	0.5	84	33
V1	0.5	85	32
V1	0.5	86	32
V1	0.5	87	26
V1	0.5	88	25
V1	0.5	89	31
V1	0.5	90	21
V1	0.5	91	24
V1	0.5	92	39
V1	0.5	93	32
V1	0.5	94	23
V1	0.5	95	24
V1	0.5	96	25
V1	0.5	97	29
V1	0.5	98	29
V1	0.5	99	27
V1	0.75	0	100
V1	0.75	1	12
V1	0.75	2	17
V1	0.75	3	134
V1	0.75	4
V1	0.75	5	43
V1	0.75	6
V1	0.75	7
V1	0.75	8	26
V1	0.75	9	5
V1	0.75	10	20
V1	0.75	11
V1	0.75	12	22
V1	0.75	13	42
V1	0.75	14	33
V1	0.75	15	12
V1	0.75	16	359
V1	0.75	17	98
V1	0.75	18
V1	0.75	19	19
V1	0.75	20
V1	0.75	21
V1	0.75	22	21
V1	0.75	23	142
V1	0.75	24	71
V1	0.75	25	20
V1	0.75	26
V1	0.75	27	359
V1	0.75	28
V1	0.75	29	19
V1	0.75	30
V1	0.75	31
V1	0.75	32	359
V1	0.75	33	21
V1	0.75	34
V1	0.75	35	21
V1	0.75	36	18
V1	0.75	37	9
V1	0.75	38	15
V1	0.75	39	123
V1	0.75	40	14
V1	0.75	41	25
V1	0.75	42	110
V1	0.75	43	83
V1	0.75	44	37
V1	0.75	45	359
V1	0.75	46
V1	0.75	47
V1	0.75	48
V1	0.75	49	22
V1	0.75	50	10
V1	0.75	51	32
V1	0.75	52
V1	0.75	53	359
V1	0.75	54	7
V1	0.75	55	359
V1	0.75	56	15
V1	0.75	57
V1	0.75	58	359
V1	0.75	59	15
V1	0.75	60	19
V1	0.75	61	15
V1	0.75	62	27
V1	0.75	63	12
V1	0.75	64	359
V1	0.75	65
V1	0.75	66
V1	0.75	67	24
V1	0.75	68	359
V1	0.75	69	21
V1	0.75	70
V1	0.75	71
V1	0.75	72
V1	0.75	73	359
V1	0.75	74	359
V1	0.75	75	14
V1	0.75	76
V1	0.75	77	149
V1	0.75	78	15
V1	0.75	79
V1	0.75	80
V1	0.75	81	17
V1	0.75	82
V1	0.75	83	111
V1	0.75	84
V1	0.75	85
V1	0.75	86
V1	0.75	87	13
V1	0.75	88	116
V1	0.75	89	16
V1	0.75	90	8
V1	0.75	91	129
V1	0.75	92	22
V1	0.75	93
V1	0.75	94	359
V1	0.75	95	23
V1	0.75	96
V1	0.75	97	16
V1	0.75	98
V1	0.75	99	13
V1	1	0	359
V1	1	1	359
V1	1	2
V1	1	3	359
V1	1	4	359
V1	1	5	359
V1	1	6
V1	1	7	359
V1	1	8	359
V1	1	9	359
V1	1	10
V1	1	11	359
V1	1	12	359
V1	1	13	359
V1	1	14	231
V1	1	15	359
V1	1	16	303
V1	1	17
V1	1	18	359
V1	1	19	359
V1	1	20	359
V1	1	21
V1	1	22	359
V1	1	23	280
V1	1	24	359
V1	1	25
V1	1	26	359
V1	1	27	359
V1	1	28	359
V1	1	29	54
V1	1	30
V1	1	31	359
V1	1	32	329
V1	1	33	278
V1	1	34
V1	1	35	359
V1	1	36
V1	1	37	359
V1	1	38	359
V1	1	39	359
V1	1	40
V1	1	41
V1	1	42	359
V1	1	43	359
V1	1	44
V1	1	45	359
V1	1	46	359
V1	1	47	359
V1	1	48	307
V1	1	49	359
V1	1	50
V1	1	51
V1	1	52
V1	1	53	283
V1	1	54
V1	1	55	359
V1	1	56
V1	1	57	359
V1	1	58	53
V1	1	59	359
V1	1	60	359
V1	1	61	359
V1	1	62	359
V1	1	63	180
V1	1	64
V1	1	65	318
V1	1	66	359
V1	1	67	198
V1	1	68	359
V1	1	69	359
V1	1	70
V1	1	71	359
V1	1	72	359
V1	1	73
V1	1	74	294
V1	1	75	195
V1	1	76
V1	1	77	359
V1	1	78
V1	1	79	359
V1	1	80	359
V1	1	81	28
V1	1	82	359
V1	1	83	359
V1	1	84
V1	1	85	359
V1	1	86	23
V1	1	87
V1	1	88
V1	1	89
V1	1	90	245
V1	1	91	359
V1	1	92	359
V1	1	93	359
V1	1	94	359
V1	1	95	252
V1	1	96	359
V1	1	97
V1	1	98	359
V1	1	99	359
V2	0	0	50
V2	0	1	55
V2	0	2	52
V2	0	3	51
V2	0	4	53
V2	0	5	52
V2	0	6	50
V2	0	7	50
V2	0	8	50
V2	0	9	52
V2	0	10	51
V2	0	11	48
V2	0	12	51
V2	0	13	51
V2	0	14	52
V2	0	15	52
V2	0	16	48
V2	0	17	50
V2	0	18	52
V2	0	19	49
V2	0	20	51
V2	0	21	58
V2	0	22	50
V2	0	23	51
V2	0	24	52
V2	0	25	50
V2	0	26	52
V2	0	27	50
V2	0	28	52
V2	0	29	56
V2	0	30	51
V2	0	31	51
V2	0	32	51
V2	0	33	48
V2	0	34	50
V2	0	35	50
V2	0	36	50
V2	0	37	52
V2	0	38	52
V2	0	39	51
V2	0	40	54
V2	0	41	53
V2	0	42	52
V2	0	43	54
V2	0	44	51
V2	0	45	51
V2	0	46	56
V2	0	47	54
V2	0	48	49
V2	0	49	49
V2	0	50	50
V2	0	51	52
V2	0	52	50
V2	0	53	50
V2	0	54	49
V2	0	55	52
V2	0	56	48
V2	0	57	48
V2	0	58	52
V2	0	59	51
V2	0	60	50
V2	0	61	47
V2	0	62	51
V2	0	63	51
V2	0	64	47
V2	0	65	55
V2	0	66	50
V2	0	67	51
V2	0	68	49
V2	0	69	51
V2	0	70	52
V2	0	71	51
V2	0	72	50
V2	0	73	54
V2	0	74	52
V2	0	75	52
V2	0	76	51
V2	0	77	50
V2	0	78	52
V2	0	79	46
V2	0	80	51
V2	0	81	49
V2	0	82	52
V2	0	83	52
V2	0	84	54
V2	0	85	51
V2	0	86	50
V2	0	87	53
V2	0	88	58
V2	0	89	49
V2	0	90	52
V2	0	91	55
V2	0	92	50
V2	0	93	53
V2	0	94	53
V2	0	95	51
V2	0	96	51
V2	0	97	52
V2	0	98	50
V2	0	99	50
V2	0.25	0	54
V2	0.25	1	47
V2	0.25	2	55
V2	0.25	3	45
V2	0.25	4	40
V2	0.25	5	50
V2	0.25	6	53
V2	0.25	7	52
V2	0.25	8	46
V2	0.25	9	62
V2	0.25	10	44
V2	0.25	11	62
V2	0.25	12	43
V2	0.25	13	44
V2	0.25	14	49
V2	0.25	15	56
V2	0.25	16	50
V2	0.25	17	54
V2	0.25	18	47
V2	0.25	19	47
V2	0.25	20	45
V2	0.25	21	58
V2	0.25	22	45
V2	0.25	23	42
V2	0.25	24	51
V2	0.25	25	49
V2	0.25	26	54
V2	0.25	27	51
V2	0.25	28	42
V2	0.25	29	51
V2	0.25	30	45
V2	0.25	31	48
V2	0.25	32	45
V2	0.25	33	46
V2	0.25	34	41
V2	0.25	35	50
V2	0.25	36	60
V2	0.25	37	46
V2	0.25	38	51
V2	0.25	39	50
V2	0.25	40	44
V2	0.25	41	50
V2	0.25	42	48
V2	0.25	43	45
V2	0.25	44	54
V2	0.25	45	45
V2	0.25	46	56
V2	0.25	47	44
V2	0.25	48	49
V2	0.25	49	46
V2	0.25	50	48
V2	0.25	51	43
V2	0.25	52	51
V2	0.25	53	46
V2	0.25	54	50
V2	0.25	55	42
V2	0.25	56	47
V2	0.25	57	52
V2	0.25	58	44
V2	0.25	59	55
V2	0.25	60	47
V2	0.25	61	57
V2	0.25	62	48
V2	0.25	63	39
V2	0.25	64	52
V2	0.25	65	54
V2	0.25	66	45
V2	0.25	67	50
V2	0.25	68	46
V2	0.25	69	54
V2	0.25	70	42
V2	0.25	71	43
V2	0.25	72	45
V2	0.25	73	45
V2	0.25	74	49
V2	0.25	75	49
V2	0.25	76	49
V2	0.25	77	50
V2	0.25	78	54
V2	0.25	79	46
V2	0.25	80	42
V2	0.25	81	52
V2	0.25	82	50
V2	0.25	83	45
V2	0.25	84	52
V2	0.25	85	38
V2	0.25	86	53
V2	0.25	87	45
V2	0.25	88	48
V2	0.25	89	40
V2	0.25	90	46
V2	0.25	91	50
V2	0.25	92	53
V2	0.25	93	45
V2	0.25	94	44
V2	0.25	95	48
V2	0.25	96	40
V2	0.25	97	47
V2	0.25	98	47
V2	0.25	99	44
V2	0.5	0	46
V2	0.5	1	77
V2	0.5	2	36
V2	0.5	3	58
V2	0.5	4	61
V2	0.5	5	35
V2	0.5	6	32
V2	0.5	7	40
V2	0.5	8	53
V2	0.5	9	34
V2	0.5	10	62
V2	0.5	11	37
V2	0.5	12	35
V2	0.5	13	34
V2	0.5	14	41
V2	0.5	15	37
V2	0.5	16	36
V2	0.5	17	60
V2	0.5	18	36
V2	0.5	19	32
V2	0.5	20	46
V2	0.5	21	36
V2	0.5	22	45
V2	0.5	23	53
V2	0.5	24	31
V2	0.5	25	35
V2	0.5	26	31
V2	0.5	27	53
V2	0.5	28	35
V2	0.5	29	37
V2	0.5	30	51
V2	0.5	31	35
V2	0.5	32	44
V2	0.5	33	109
V2	0.5	34	43
V2	0.5	35	54
V2	0.5	36	41
V2	0.5	37	54
V2	0.5	38	38
V2	0.5	39	63
V2	0.5	40	41
V2	0.5	41	31
V2	0.5	42	39
V2	0.5	43	51
V2	0.5	44	28
V2	0.5	45	36
V2	0.5	46	44
V2	0.5	47	55
V2	0.5	48	53
V2	0.5	49	30
V2	0.5	50	44
V2	0.5	51	30
V2	0.5	52	49
V2	0.5	53	38
V2	0.5	54	58
V2	0.5	55	76
V2	0.5	56	39
V2	0.5	57	47
V2	0.5	58	38
V2	0.5	59	26
V2	0.5	60	34
V2	0.5	61	28
V2	0.5	62	54
V2	0.5	63	67
V2	0.5	64	46
V2	0.5	65	45
V2	0.5	66	43
V2	0.5	67	37
V2	0.5	68	37
V2	0.5	69	56
V2	0.5	70	36
V2	0.5	71	59
V2	0.5	72	34
V2	0.5	73	27
V2	0.5	74	42
V2	0.5	75	30
V2	0.5	76	46
V2	0.5	77	38
V2	0.5	78	39
V2	0.5	79	73
V2	0.5	80	41
V2	0.5	81	35
V2	0.5	82	43
V2	0.5	83	48
V2	0.5	84	33
V2	0.5	85	145
V2	0.5	86	36
V2	0.5	87	30
V2	0.5	88	47
V2	0.5	89	36
V2	0.5	90	42
V2	0.5	91	43
V2	0.5	92	50
V2	0.5	93	35
V2	0.5	94	39
V2	0.5	95	62
V2	0.5	96	45
V2	0.5	97	106
V2	0.5	98	53
V2	0.5	99	35
V2	0.75	0	107
V2	0.75	1
V2	0.75	2
V2	0.75	3
V2	0.75	4	26
V2	0.75	5
V2	0.75	6	64
V2	0.75	7	359
V2	0.75	8	10
V2	0.75	9	359
V2	0.75	10	42
V2	0.75	11	212
V2	0.75	12	40
V2	0.75	13	61
V2	0.75	14	14
V2	0.75	15	16
V2	0.75	16	133
V2	0.75	17
V2	0.75	18	128
V2	0.75	19	28
V2	0.75	20
V2	0.75	21
V2	0.75	22	359
V2	0.75	23	113
V2	0.75	24	15
V2	0.75	25	15
V2	0.75	26	359
V2	0.75	27	17
V2	0.75	28	153
V2	0.75	29	32
V2	0.75	30
V2	0.75	31	106
V2	0.75	32
V2	0.75	33	359
V2	0.75	34	25
V2	0.75	35	9
V2	0.75	36	359
V2	0.75	37	40
V2	0.75	38	359
V2	0.75	39	31
V2	0.75	40	16
V2	0.75	41	359
V2	0.75	42	126
V2	0.75	43	26
V2	0.75	44	17
V2	0.75	45	359
V2	0.75	46	17
V2	0.75	47	16
V2	0.75	48	53
V2	0.75	49	359
V2	0.75	50	41
V2	0.75	51	359
V2	0.75	52	11
V2	0.75	53	112
V2	0.75	54	34
V2	0.75	55	17
V2	0.75	56	16
V2	0.75	57	83
V2	0.75	58	86
V2	0.75	59	119
V2	0.75	60
V2	0.75	61	22
V2	0.75	62	32
V2	0.75	63	68
V2	0.75	64	41
V2	0.75	65	16
V2	0.75	66
V2	0.75	67	359
V2	0.75	68	170
V2	0.75	69	359
V2	0.75	70	359
V2	0.75	71
V2	0.75	72	33
V2	0.75	73	359
V2	0.75	74	359
V2	0.75	75	25
V2	0.75	76
V2	0.75	77	110
V2	0.75	78	15
V2	0.75	79	81
V2	0.75	80	28
V2	0.75	81	21
V2	0.75	82	359
V2	0.75	83	128
V2	0.75	84
V2	0.75	85	97
V2	0.75	86
V2	0.75	87	128
V2	0.75	88	25
V2	0.75	89	28
V2	0.75	90
V2	0.75	91	359
V2	0.75	92	32
V2	0.75	93	118
V2	0.75	94
V2	0.75	95	38
V2	0.75	96	359
V2	0.75	97
V2	0.75	98	33
V2	0.75	99	8
V2	1	0	359
V2	1	1	291
V2	1	2	359
V2	1	3	359
V2	1	4	359
V2	1	5
V2	1	6	359
V2	1	7	359
V2	1	8	359
V2	1	9	359
V2	1	10	359
V2	1	11	359
V2	1	12
V2	1	13	359
V2	1	14	359
V2	1	15	359
V2	1	16
V2	1	17	359
V2	1	18	359
V2	1	19	359
V2	1	20
V2	1	21	359
V2	1	22	359
V2	1	23	359
V2	1	24	359
V2	1	25	359
V2	1	26	359
V2	1	27	359
V2	1	28	359
V2	1	29	359
V2	1	30	359
V2	1	31	359
V2	1	32	359
V2	1	33	359
V2	1	34	359
V2	1	35	359
V2	1	36	359
V2	1	37	359
V2	1	38	359
V2	1	39	359
V2	1	40	359
V2	1	41	359
V2	1	42	271
V2	1	43	359
V2	1	44	359
V2	1	45	286
V2	1	46	359
V2	1	47	359
V2	1	48	359
V2	1	49	359
V2	1	50	359
V2	1	51	359
V2	1	52	359
V2	1	53	359
V2	1	54	359
V2	1	55	359
V2	1	56	359
V2	1	57	359
V2	1	58	359
V2	1	59	359
V2	1	60	359
V2	1	61	359
V2	1	62	321
V2	1	63	359
V2	1	64	359
V2	1	65	359
V2	1	66	359
V2	1	67	359
V2	1	68	289
V2	1	69	359
V2	1	70	359
V2	1	71	246
V2	1	72	359
V2	1	73	359
V2	1	74	359
V2	1	75	359
V2	1	76	359
V2	1	77	359
V2	1	78	359
V2	1	79	359
V2	1	80	359
V2	1	81	359
V2	1	82	359
V2	1	83	359
V2	1	84	359
V2	1	85	118
V2	1	86	359
V2	1	87
V2	1	88	359
V2	1	89
V2	1	90	359
V2	1	91	359
V2	1	92	359
V2	1	93	359
V2	1	94	359
V2	1	95	359
V2	1	96	359
V2	1	97	359
V2	1	98	99
V2	1	99	359
V3	0	0	61
V3	0	1	59
V3	0	2	62
V3	0	3	62
V3	0	4	61
V3	0	5	60
V3	0	6	57
V3	0	7	63
V3	0	8	60
V3	0	9	59
V3	0	10	61
V3	0	11	59
V3	0	12	60
V3	0	13	59
V3	0	14	62
V3	0	15	61
V3	0	16	62
V3	0	17	59
V3	0	18	61
V3	0	19	60
V3	0	20	61
V3	0	21	64
V3	0	22	58
V3	0	23	64
V3	0	24	60
V3	0	25	62
V3	0	26	62
V3	0	27	63
V3	0	28	61
V3	0	29	60
V3	0	30	59
V3	0	31	59
V3	0	32	62
V3	0	33	61
V3	0	34	59
V3	0	35	63
V3	0	36	59
V3	0	37	61
V3	0	38	62
V3	0	39	62
V3	0	40	61
V3	0	41	57
V3	0	42	64
V3	0	43	60
V3	0	44	61
V3	0	45	61
V3	0	46	61
V3	0	47	59
V3	0	48	61
V3	0	49	60
V3	0	50	61
V3	0	51	62
V3	0	52	63
V3	0	53	63
V3	0	54	60
V3	0	55	61
V3	0	56	60
V3	0	57	61
V3	0	58	63
V3	0	59	63
V3	0	60	59
V3	0	61	60
V3	0	62	60
V3	0	63	62
V3	0	64	62
V3	0	65	61
V3	0	66	61
V3	0	67	62
V3	0	68	60
V3	0	69	64
V3	0	70	62
V3	0	71	64
V3	0	72	59
V3	0	73	63
V3	0	74	61
V3	0	75	62
V3	0	76	60
V3	0	77	60
V3	0	78	60
V3	0	79	62
V3	0	80	57
V3	0	81	61
V3	0	82	61
V3	0	83	62
V3	0	84	61
V3	0	85	62
V3	0	86	63
V3	0	87	58
V3	0	88	63
V3	0	89	59
V3	0	90	57
V3	0	91	58
V3	0	92	60
V3	0	93	60
V3	0	94	62
V3	0	95	62
V3	0	96	60
V3	0	97	61
V3	0	98	60
V3	0	99	61
V3	0.25	0	63
V3	0.25	1	60
V3	0.25	2	45
V3	0.25	3	66
V3	0.25	4	61
V3	0.25	5	63
V3	0.25	6	53
V3	0.25	7	50
V3	0.25	8	61
V3	0.25	9	53
V3	0.25	10	55
V3	0.25	11	69
V3	0.25	12	57
V3	0.25	13	61
V3	0.25	14	58
V3	0.25	15	54
V3	0.25	16	61
V3	0.25	17	69
V3	0.25	18	58
V3	0.25	19	54
V3	0.25	20	61
V3	0.25	21	55
V3	0.25	22	64
V3	0.25	23	61
V3	0.25	24	66
V3	0.25	25	47
V3	0.25	26	57
V3	0.25	27	52
V3	0.25	28	55
V3	0.25	29	63
V3	0.25	30	56
V3	0.25	31	65
V3	0.25	32	52
V3	0.25	33	63
V3	0.25	34	69
V3	0.25	35	59
V3	0.25	36	57
V3	0.25	37	52
V3	0.25	38	57
V3	0.25	39	57
V3	0.25	40	63
V3	0.25	41	54
V3	0.25	42	62
V3	0.25	43	63
V3	0.25	44	68
V3	0.25	45	55
V3	0.25	46	51
V3	0.25	47	62
V3	0.25	48	63
V3	0.25	49	57
V3	0.25	50	45
V3	0.25	51	53
V3	0.25	52	75
V3	0.25	53	50
V3	0.25	54	51
V3	0.25	55	63
V3	0.25	56	54
V3	0.25	57	73
V3	0.25	58	59
V3	0.25	59	75
V3	0.25	60	58
V3	0.25	61	67
V3	0.25	62	58
V3	0.25	63	60
V3	0.25	64	56
V3	0.25	65	57
V3	0.25	66	57
V3	0.25	67	65
V3	0.25	68	54
V3	0.25	69	51
V3	0.25	70	54
V3	0.25	71	54
V3	0.25	72	55
V3	0.25	73	62
V3	0.25	74	50
V3	0.25	75	61
V3	0.25	76	59
V3	0.25	77	48
V3	0.25	78	59
V3	0.25	79	51
V3	0.25	80	63
V3	0.25	81	57
V3	0.25	82	62
V3	0.25	83	55
V3	0.25	84	60
V3	0.25	85	54
V3	0.25	86	60
V3	0.25	87	67
V3	0.25	88	57
V3	0.25	89	70
V3	0.25	90	55
V3	0.25	91	57
V3	0.25	92	62
V3	0.25	93	61
V3	0.25	94	60
V3	0.25	95	56
V3	0.25	96	61
V3	0.25	97	65
V3	0.25	98	62
V3	0.25	99	58
V3	0.5	0	127
V3	0.5	1	46
V3	0.5	2	36
V3	0.5	3	48
V3	0.5	4	68
V3	0.5	5	70
V3	0.5	6	56
V3	0.5	7	99
V3	0.5	8	57
V3	0.5	9	52
V3	0.5	10	28
V3	0.5	11	43
V3	0.5	12	54
V3	0.5	13	70
V3	0.5	14	61
V3	0.5	15	72
V3	0.5	16	73
V3	0.5	17	48
V3	0.5	18	80
V3	0.5	19	60
V3	0.5	20	69
V3	0.5	21	93
V3	0.5	22	65
V3	0.5	23	46
V3	0.5	24	51
V3	0.5	25	60
V3	0.5	26	93
V3	0.5	27	54
V3	0.5	28	84
V3	0.5	29	64
V3	0.5	30	123
V3	0.5	31	76
V3	0.5	32	49
V3	0.5	33	20
V3	0.5	34	53
V3	0.5	35	61
V3	0.5	36	63
V3	0.5	37	50
V3	0.5	38	63
V3	0.5	39	79
V3	0.5	40	47
V3	0.5	41	58
V3	0.5	42	87
V3	0.5	43	51
V3	0.5	44	85
V3	0.5	45	30
V3	0.5	46	52
V3	0.5	47	53
V3	0.5	48	68
V3	0.5	49	53
V3	0.5	50	46
V3	0.5	51	67
V3	0.5	52	47
V3	0.5	53	52
V3	0.5	54	32
V3	0.5	55	72
V3	0.5	56	51
V3	0.5	57	46
V3	0.5	58	90
V3	0.5	59	80
V3	0.5	60	59
V3	0.5	61	96
V3	0.5	62	38
V3	0.5	63	74
V3	0.5	64	109
V3	0.5	65	52
V3	0.5	66	65
V3	0.5	67	55
V3	0.5	68	43
V3	0.5	69	56
V3	0.5	70	50
V3	0.5	71	53
V3	0.5	72	60
V3	0.5	73	50
V3	0.5	74	50
V3	0.5	75	59
V3	0.5	76	53
V3	0.5	77	62
V3	0.5	78	59
V3	0.5	79	74
V3	0.5	80	50
V3	0.5	81	54
V3	0.5	82	73
V3	0.5	83	54
V3	0.5	84	48
V3	0.5	85	62
V3	0.5	86	50
V3	0.5	87	62
V3	0.5	88	65
V3	0.5	89	50
V3	0.5	90	45
V3	0.5	91	66
V3	0.5	92	50
V3	0.5	93	69
V3	0.5	94	59
V3	0.5	95	99
V3	0.5	96	87
V3	0.5	97	50
V3	0.5	98	74
V3	0.5	99	36
V3	0.75	0	118
V3	0.75	1
V3	0.75	2	31
V3	0.75	3	106
V3	0.75	4	359
V3	0.75	5	112
V3	0.75	6	295
V3	0.75	7
V3	0.75	8
V3	0.75	9	100
V3	0.75	10	359
V3	0.75	11	95
V3	0.75	12	243
V3	0.75	13	122
V3	0.75	14	359
V3	0.75	15	359
V3	0.75	16	205
V3	0.75	17	359
V3	0.75	18	96
V3	0.75	19	180
V3	0.75	20	26
V3	0.75	21	175
V3	0.75	22	97
V3	0.75	23	141
V3	0.75	24	359
V3	0.75	25	173
V3	0.75	26	359
V3	0.75	27	37
V3	0.75	28	359
V3	0.75	29	359
V3	0.75	30	79
V3	0.75	31	95
V3	0.75	32	359
V3	0.75	33	81
V3	0.75	34	122
V3	0.75	35	132
V3	0.75	36	28
V3	0.75	37	359
V3	0.75	38	359
V3	0.75	39	359
V3	0.75	40
V3	0.75	41	359
V3	0.75	42	145
V3	0.75	43	359
V3	0.75	44	359
V3	0.75	45
V3	0.75	46	359
V3	0.75	47	359
V3	0.75	48	149
V3	0.75	49	48
V3	0.75	50	275
V3	0.75	51	69
V3	0.75	52	359
V3	0.75	53	88
V3	0.75	54	27
V3	0.75	55	40
V3	0.75	56	172
V3	0.75	57	107
V3	0.75	58	359
V3	0.75	59	294
V3	0.75	60	359
V3	0.75	61	144
V3	0.75	62	33
V3	0.75	63
V3	0.75	64	359
V3	0.75	65	116
V3	0.75	66	10
V3	0.75	67	91
V3	0.75	68	24
V3	0.75	69	338
V3	0.75	70	359
V3	0.75	71	359
V3	0.75	72	29
V3	0.75	73	63
V3	0.75	74	48
V3	0.75	75	197
V3	0.75	76	359
V3	0.75	77	150
V3	0.75	78	359
V3	0.75	79	359
V3	0.75	80	237
V3	0.75	81	123
V3	0.75	82
V3	0.75	83	130
V3	0.75	84	28
V3	0.75	85	149
V3	0.75	86
V3	0.75	87	156
V3	0.75	88	199
V3	0.75	89	359
V3	0.75	90	152
V3	0.75	91	30
V3	0.75	92	359
V3	0.75	93	184
V3	0.75	94
V3	0.75	95	143
V3	0.75	96	91
V3	0.75	97	92
V3	0.75	98	210
V3	0.75	99	359
V3	1	0	359
V3	1	1	359
V3	1	2	359
V3	1	3	359
V3	1	4	359
V3	1	5	359
V3	1	6	297
V3	1	7	359
V3	1	8	359
V3	1	9	359
V3	1	10	359
V3	1	11	115
V3	1	12	359
V3	1	13	282
V3	1	14	359
V3	1	15	359
V3	1	16	359
V3	1	17	227
V3	1	18	359
V3	1	19	359
V3	1	20	359
V3	1	21	359
V3	1	22	359
V3	1	23	359
V3	1	24	311
V3	1	25	359
V3	1	26	359
V3	1	27	269
V3	1	28	359
V3	1	29	359
V3	1	30	359
V3	1	31	241
V3	1	32	359
V3	1	33	359
V3	1	34	359
V3	1	35	359
V3	1	36	359
V3	1	37	359
V3	1	38	359
V3	1	39	275
V3	1	40	359
V3	1	41	359
V3	1	42	359
V3	1	43	359
V3	1	44	359
V3	1	45	292
V3	1	46	359
V3	1	47	359
V3	1	48	359
V3	1	49	359
V3	1	50	359
V3	1	51	359
V3	1	52	359
V3	1	53	359
V3	1	54	359
V3	1	55	359
V3	1	56	359
V3	1	57	359
V3	1	58	359
V3	1	59	359
V3	1	60	359
V3	1	61	359
V3	1	62	359
V3	1	63	359
V3	1	64	359
V3	1	65	359
V3	1	66	340
V3	1	67	359
V3	1	68	359
V3	1	69	359
V3	1	70	359
V3	1	71	359
V3	1	72	359
V3	1	73	359
V3	1	74	359
V3	1	75	314
V3	1	76	359
V3	1	77	359
V3	1	78	359
V3	1	79	268
V3	1	80	359
V3	1	81	359
V3	1	82	359
V3	1	83	315
V3	1	84	359
V3	1	85	359
V3	1	86
V3	1	87	359
V3	1	88	309
V3	1	89	359
V3	1	90	359
V3	1	91	359
V3	1	92	359
V3	1	93	326
V3	1	94	359
V3	1	95	359
V3	1	96	359
V3	1	97	359
V3	1	98	359
V3	1	99	359
hV4	0	0	95
hV4	0	1	100
hV4	0	2	98
hV4	0	3	92
hV4	0	4	95
hV4	0	5	92
hV4	0	6	104
hV4	0	7	92
hV4	0	8	95
hV4	0	9	97
hV4	0	10	96
hV4	0	11	93
hV4	0	12	94
hV4	0	13	97
hV4	0	14	95
hV4	0	15	100
hV4	0	16	86
hV4	0	17	95
hV4	0	18	89
hV4	0	19	91
hV4	0	20	91
hV4	0	21	99
hV4	0	22	92
hV4	0	23	97
hV4	0	24	91
hV4	0	25	94
hV4	0	26	102
hV4	0	27	95
hV4	0	28	91
hV4	0	29	90
hV4	0	30	93
hV4	0	31	98
hV4	0	32	90
hV4	0	33	91
hV4	0	34	95
hV4	0	35	98
hV4	0	36	93
hV4	0	37	99
hV4	0	38	92
hV4	0	39	91
hV4	0	40	93
hV4	0	41	91
hV4	0	42	92
hV4	0	43	92
hV4	0	44	94
hV4	0	45	101
hV4	0	46	108
hV4	0	47	96
hV4	0	48	94
hV4	0	49	90
hV4	0	50	93
hV4	0	51	92
hV4	0	52	95
hV4	0	53	100
hV4	0	54	92
hV4	0	55	94
hV4	0	56	95
hV4	0	57	105
hV4	0	58	96
hV4	0	59	94
hV4	0	60	92
hV4	0	61	96
hV4	0	62	93
hV4	0	63	103
hV4	0	64	98
hV4	0	65	96
hV4	0	66	89
hV4	0	67	92
hV4	0	68	97
hV4	0	69	93
hV4	0	70	96
hV4	0	71	92
hV4	0	72	94
hV4	0	73	96
hV4	0	74	96
hV4	0	75	93
hV4	0	76	93
hV4	0	77	103
hV4	0	78	89
hV4	0	79	89
hV4	0	80	104
hV4	0	81	98
hV4	0	82	94
hV4	0	83	94
hV4	0	84	96
hV4	0	85	97
hV4	0	86	100
hV4	0	87	99
hV4	0	88	101
hV4	0	89	97
hV4	0	90	95
hV4	0	91	94
hV4	0	92	100
hV4	0	93	94
hV4	0	94	97
hV4	0	95	97
hV4	0	96	93
hV4	0	97	95
hV4	0	98	91
hV4	0	99	95
hV4	0.25	0	112
hV4	0.25	1	102
hV4	0.25	2	113
hV4	0.25	3	102
hV4	0.25	4	118
hV4	0.25	5	141
hV4	0.25	6	121
hV4	0.25	7	108
hV4	0.25	8	113
hV4	0.25	9	125
hV4	0.25	10	112
hV4	0.25	11	108
hV4	0.25	12	143
hV4	0.25	13	114
hV4	0.25	14	111
hV4	0.25	15	102
hV4	0.25	16	112
hV4	0.25	17	118
hV4	0.25	18	109
hV4	0.25	19	108
hV4	0.25	20	121
hV4	0.25	21	106
hV4	0.25	22	122
hV4	0.25	23	144
hV4	0.25	24	95
hV4	0.25	25	109
hV4	0.25	26	124
hV4	0.25	27	109
hV4	0.25	28	115
hV4	0.25	29	110
hV4	0.25	30	107
hV4	0.25	31	116
hV4	0.25	32	95
hV4	0.25	33	102
hV4	0.25	34	104
hV4	0.25	35	120
hV4	0.25	36	126
hV4	0.25	37	109
hV4	0.25	38	128
hV4	0.25	39	103
hV4	0.25	40	95
hV4	0.25	41	118
hV4	0.25	42	96
hV4	0.25	43	96
hV4	0.25	44	125
hV4	0.25	45	106
hV4	0.25	46	106
hV4	0.25	47	127
hV4	0.25	48	122
hV4	0.25	49	134
hV4	0.25	50	113
hV4	0.25	51	100
hV4	0.25	52	112
hV4	0.25	53	127
hV4	0.25	54	101
hV4	0.25	55	126
hV4	0.25	56	111
hV4	0.25	57	105
hV4	0.25	58	108
hV4	0.25	59	103
hV4	0.25	60	113
hV4	0.25	61	111
hV4	0.25	62	121
hV4	0.25	63	90
hV4	0.25	64	113
hV4	0.25	65	121
hV4	0.25	66	106
hV4	0.25	67	122
hV4	0.25	68	144
hV4	0.25	69	112
hV4	0.25	70	111
hV4	0.25	71	160
hV4	0.25	72	94
hV4	0.25	73	130
hV4	0.25	74	114
hV4	0.25	75	109
hV4	0.25	76	129
hV4	0.25	77	121
hV4	0.25	78	130
hV4	0.25	79	120
hV4	0.25	80	128
hV4	0.25	81	120
hV4	0.25	82	137
hV4	0.25	83	123
hV4	0.25	84	111
hV4	0.25	85	113
hV4	0.25	86	108
hV4	0.25	87	112
hV4	0.25	88	111
hV4	0.25	89	99
hV4	0.25	90	125
hV4	0.25	91	122
hV4	0.25	92	108
hV4	0.25	93	141
hV4	0.25	94	118
hV4	0.25	95	115
hV4	0.25	96	95
hV4	0.25	97	131
hV4	0.25	98	115
hV4	0.25	99	125
hV4	0.5	0	189
hV4	0.5	1	146
hV4	0.5	2	180
hV4	0.5	3	129
hV4	0.5	4	162
hV4	0.5	5	177
hV4	0.5	6	178
hV4	0.5	7	168
hV4	0.5	8	161
hV4	0.5	9	153
hV4	0.5	10	189
hV4	0.5	11	206
hV4	0.5	12	155
hV4	0.5	13	218
hV4	0.5	14	190
hV4	0.5	15	152
hV4	0.5	16	149
hV4	0.5	17	168
hV4	0.5	18	171
hV4	0.5	19	179
hV4	0.5	20	204
hV4	0.5	21	216
hV4	0.5	22	217
hV4	0.5	23	246
hV4	0.5	24	270
hV4	0.5	25	156
hV4	0.5	26	199
hV4	0.5	27	359
hV4	0.5	28	196
hV4	0.5	29	149
hV4	0.5	30	146
hV4	0.5	31	251
hV4	0.5	32	168
hV4	0.5	33	244
hV4	0.5	34	184
hV4	0.5	35	233
hV4	0.5	36	154
hV4	0.5	37	359
hV4	0.5	38	167
hV4	0.5	39	180
hV4	0.5	40	143
hV4	0.5	41	185
hV4	0.5	42	183
hV4	0.5	43	148
hV4	0.5	44	192
hV4	0.5	45	176
hV4	0.5	46	146
hV4	0.5	47	152
hV4	0.5	48	178
hV4	0.5	49	250
hV4	0.5	50	359
hV4	0.5	51	164
hV4	0.5	52	359
hV4	0.5	53	160
hV4	0.5	54	232
hV4	0.5	55	197
hV4	0.5	56	179
hV4	0.5	57	157
hV4	0.5	58	165
hV4	0.5	59	170
hV4	0.5	60	227
hV4	0.5	61	156
hV4	0.5	62	194
hV4	0.5	63	178
hV4	0.5	64	208
hV4	0.5	65	185
hV4	0.5	66	203
hV4	0.5	67	169
hV4	0.5	68	186
hV4	0.5	69	254
hV4	0.5	70	161
hV4	0.5	71	159
hV4	0.5	72	176
hV4	0.5	73	235
hV4	0.5	74	147
hV4	0.5	75	135
hV4	0.5	76	182
hV4	0.5	77	180
hV4	0.5	78	257
hV4	0.5	79	157
hV4	0.5	80	140
hV4	0.5	81	184
hV4	0.5	82	152
hV4	0.5	83	130
hV4	0.5	84	269
hV4	0.5	85	207
hV4	0.5	86	271
hV4	0.5	87	177
hV4	0.5	88	152
hV4	0.5	89	202
hV4	0.5	90	168
hV4	0.5	91	234
hV4	0.5	92	146
hV4	0.5	93	221
hV4	0.5	94	204
hV4	0.5	95	176
hV4	0.5	96	162
hV4	0.5	97	298
hV4	0.5	98	258
hV4	0.5	99	180
hV4	0.75	0	359
hV4	0.75	1	359
hV4	0.75	2	359
hV4	0.75	3	359
hV4	0.75	4	359
hV4	0.75	5	268
hV4	0.75	6	359
hV4	0.75	7	359
hV4	0.75	8	244
hV4	0.75	9	191
hV4	0.75	10	359
hV4	0.75	11	359
hV4	0.75	12	359
hV4	0.75	13	359
hV4	0.75	14	359
hV4	0.75	15	234
hV4	0.75	16	202
hV4	0.75	17	359
hV4	0.75	18	359
hV4	0.75	19	359
hV4	0.75	20	359
hV4	0.75	21	359
hV4	0.75	22	359
hV4	0.75	23	359
hV4	0.75	24	359
hV4	0.75	25	359
hV4	0.75	26	359
hV4	0.75	27	359
hV4	0.75	28	359
hV4	0.75	29	359
hV4	0.75	30	359
hV4	0.75	31	359
hV4	0.75	32	359
hV4	0.75	33	359
hV4	0.75	34	359
hV4	0.75	35	359
hV4	0.75	36	359
hV4	0.75	37	359
hV4	0.75	38	359
hV4	0.75	39	359
hV4	0.75	40	297
hV4	0.75	41	359
hV4	0.75	42	359
hV4	0.75	43	359
hV4	0.75	44	359
hV4	0.75	45	359
hV4	0.75	46	359
hV4	0.75	47	359
hV4	0.75	48	359
hV4	0.75	49	359
hV4	0.75	50	359
hV4	0.75	51	359
hV4	0.75	52	359
hV4	0.75	53	359
hV4	0.75	54	359
hV4	0.75	55	359
hV4	0.75	56	359
hV4	0.75	57	359
hV4	0.75	58	359
hV4	0.75	59	359
hV4	0.75	60	359
hV4	0.75	61	359
hV4	0.75	62	359
hV4	0.75	63	359
hV4	0.75	64	359
hV4	0.75	65	359
hV4	0.75	66	359
hV4	0.75	67	340
hV4	0.75	68	359
hV4	0.75	69	359
hV4	0.75	70	359
hV4	0.75	71	359
hV4	0.75	72	359
hV4	0.75	73	359
hV4	0.75	74	359
hV4	0.75	75	359
hV4	0.75	76	359
hV4	0.75	77	359
hV4	0.75	78	271
hV4	0.75	79	359
hV4	0.75	80	359
hV4	0.75	81	359
hV4	0.75	82	359
hV4	0.75	83	359
hV4	0.75	84	185
hV4	0.75	85	359
hV4	0.75	86	359
hV4	0.75	87	359
hV4	0.75	88	359
hV4	0.75	89	359
hV4	0.75	90	270
hV4	0.75	91	359
hV4	0.75	92	359
hV4	0.75	93	359
hV4	0.75	94	359
hV4	0.75	95	359
hV4	0.75	96	359
hV4	0.75	97	359
hV4	0.75	98	359
hV4	0.75	99	359
hV4	1	0	359
hV4	1	1	359
hV4	1	2	359
hV4	1	3	359
hV4	1	4	359
hV4	1	5	359
hV4	1	6	359
hV4	1	7	359
hV4	1	8	359
hV4	1	9	359
hV4	1	10	359
hV4	1	11	359
hV4	1	12	359
hV4	1	13	359
hV4	1	14	359
hV4	1	15	359
hV4	1	16	359
hV4	1	17	359
hV4	1	18	359
hV4	1	19	359
hV4	1	20	359
hV4	1	21	359
hV4	1	22	359
hV4	1	23	359
hV4	1	24	359
hV4	1	25	359
hV4	1	26	359
hV4	1	27	359
hV4	1	28	359
hV4	1	29	359
hV4	1	30	359
hV4	1	31	359
hV4	1	32	359
hV4	1	33	359
hV4	1	34	359
hV4	1	35	359
hV4	1	36	359
hV4	1	37	359
hV4	1	38	359
hV4	1	39	359
hV4	1	40	359
hV4	1	41	359
hV4	1	42	359
hV4	1	43	359
hV4	1	44	359
hV4	1	45	359
hV4	1	46	359
hV4	1	47	359
hV4	1	48	359
hV4	1	49	359
hV4	1	50	359
hV4	1	51	359
hV4	1	52	359
hV4	1	53	359
hV4	1	54	359
hV4	1	55	359
hV4	1	56	359
hV4	1	57	359
hV4	1	58	359
hV4	1	59	359
hV4	1	60	359
hV4	1	61	359
hV4	1	62	359
hV4	1	63	359
hV4	1	64	359
hV4	1	65	359
hV4	1	66	359
hV4	1	67	359
hV4	1	68	359
hV4	1	69	359
hV4	1	70	359
hV4	1	71	359
hV4	1	72	359
hV4	1	73	359
hV4	1	74	359
hV4	1	75	359
hV4	1	76	359
hV4	1	77	359
hV4	1	78	359
hV4	1	79	359
hV4	1	80	359
hV4	1	81	359
hV4	1	82	359
hV4	1	83	359
hV4	1	84	359
hV4	1	85	359
hV4	1	86	359
hV4	1	87	359
hV4	1	88	359
hV4	1	89	359
hV4	1	90	359
hV4	1	91	359
hV4	1	92	359
hV4	1	93	285
hV4	1	94	359
hV4	1	95	359
hV4	1	96	359
hV4	1	97	359
hV4	1	98	359
[truncated: 1,001 more rows]
