# Supplementary material for: Perception and memory have distinct spatial tuning properties in human visual cortex
Source: Nat Commun. 2022 Oct 18;13:5864. doi: 10.1038/s41467-022-33161-8 (PMC9579130; doi:10.1038/s41467-022-33161-8)
Supplement: Supplementary file 4 — Source Data [file 41467_2022_33161_MOESM4_ESM.zip › source_data/fig5b.xlsx]

## Sheet: Sheet1
param	roi	lapse_rate	prop_mem_ci
loc_deg	V1	0	1
loc_deg	V1	0.25	0.99
loc_deg	V1	0.5	0.92
loc_deg	V1	0.75	0.47
loc_deg	V1	1	0.07
loc_deg	V2	0	1
loc_deg	V2	0.25	0.89
loc_deg	V2	0.5	0.68
loc_deg	V2	0.75	0.36
loc_deg	V2	1	0.07
loc_deg	V3	0	1
loc_deg	V3	0.25	0.67
loc_deg	V3	0.5	0.57
loc_deg	V3	0.75	0.35
loc_deg	V3	1	0.05
loc_deg	hV4	0	1
loc_deg	hV4	0.25	0.77
loc_deg	hV4	0.5	0.54
loc_deg	hV4	0.75	0.28
loc_deg	hV4	1	0.02
loc_deg	LO	0	1
loc_deg	LO	0.25	0.78
loc_deg	LO	0.5	0.46
loc_deg	LO	0.75	0.22
loc_deg	LO	1	0.15
loc_deg	V3ab	0	0.99
loc_deg	V3ab	0.25	0.7
loc_deg	V3ab	0.5	0.47
loc_deg	V3ab	0.75	0.2
loc_deg	V3ab	1	0.06
fwhm_deg	V1	0	0
fwhm_deg	V1	0.25	0
fwhm_deg	V1	0.5	0.05
fwhm_deg	V1	0.75	0.26
fwhm_deg	V1	1	0.29
fwhm_deg	V2	0	0
fwhm_deg	V2	0.25	0
fwhm_deg	V2	0.5	0.02
fwhm_deg	V2	0.75	0.13
fwhm_deg	V2	1	0.12
fwhm_deg	V3	0	0
fwhm_deg	V3	0.25	0.03
fwhm_deg	V3	0.5	0.18
fwhm_deg	V3	0.75	0.23
fwhm_deg	V3	1	0.06
fwhm_deg	hV4	0	1
fwhm_deg	hV4	0.25	1
fwhm_deg	hV4	0.5	0.99
fwhm_deg	hV4	0.75	0.79
fwhm_deg	hV4	1	0.25
fwhm_deg	LO	0	1
fwhm_deg	LO	0.25	0.98
fwhm_deg	LO	0.5	0.83
fwhm_deg	LO	0.75	0.67
fwhm_deg	LO	1	0.3
fwhm_deg	V3ab	0	1
fwhm_deg	V3ab	0.25	0.97
fwhm_deg	V3ab	0.5	0.77
fwhm_deg	V3ab	0.75	0.36
fwhm_deg	V3ab	1	0.21
