# Supplementary material for: Perception and memory have distinct spatial tuning properties in human visual cortex
Source: Nat Commun. 2022 Oct 18;13:5864. doi: 10.1038/s41467-022-33161-8 (PMC9579130; doi:10.1038/s41467-022-33161-8)
Supplement: Supplementary file 4 — Source Data [file 41467_2022_33161_MOESM4_ESM.zip › source_data/sfig2a.xlsx]

## Sheet: Sheet1
roi	task	subj	ang_dist_bin	beta
V1	perception	wlsubj004	-160	-0.1502
V1	perception	wlsubj004	-140	-0.2006
V1	perception	wlsubj004	-120	-0.1812
V1	perception	wlsubj004	-100	0.0614
V1	perception	wlsubj004	-80	-0.0986
V1	perception	wlsubj004	-60	-0.193
V1	perception	wlsubj004	-40	-0.1117
V1	perception	wlsubj004	-20	0.5624
V1	perception	wlsubj004	0	0.7257
V1	perception	wlsubj004	20	0.097
V1	perception	wlsubj004	40	0.0433
V1	perception	wlsubj004	60	0.0067
V1	perception	wlsubj004	80	0.0724
V1	perception	wlsubj004	100	-0.1546
V1	perception	wlsubj004	120	-0.2963
V1	perception	wlsubj004	140	-0.3197
V1	perception	wlsubj004	160	0.0366
V1	perception	wlsubj004	180	0.1137
V1	perception	wlsubj007	-160	-0.0499
V1	perception	wlsubj007	-140	-0.1362
V1	perception	wlsubj007	-120	-0.0303
V1	perception	wlsubj007	-100	-0.0117
V1	perception	wlsubj007	-80	-0.0834
V1	perception	wlsubj007	-60	-0.2274
V1	perception	wlsubj007	-40	-0.0674
V1	perception	wlsubj007	-20	0.0823
V1	perception	wlsubj007	0	0.8684
V1	perception	wlsubj007	20	0.2231
V1	perception	wlsubj007	40	-0.0676
V1	perception	wlsubj007	60	-0.1363
V1	perception	wlsubj007	80	0.0091
V1	perception	wlsubj007	100	0.0199
V1	perception	wlsubj007	120	-0.0571
V1	perception	wlsubj007	140	-0.1566
V1	perception	wlsubj007	160	-0.0569
V1	perception	wlsubj007	180	0.1068
V1	perception	wlsubj023	-160	0.0117
V1	perception	wlsubj023	-140	-0.0554
V1	perception	wlsubj023	-120	-0.2586
V1	perception	wlsubj023	-100	-0.1265
V1	perception	wlsubj023	-80	-0.057
V1	perception	wlsubj023	-60	0.0574
V1	perception	wlsubj023	-40	-0.2574
V1	perception	wlsubj023	-20	-0.0564
V1	perception	wlsubj023	0	1.1555
V1	perception	wlsubj023	20	1.3448
V1	perception	wlsubj023	40	0.04
V1	perception	wlsubj023	60	-0.2443
V1	perception	wlsubj023	80	-0.3081
V1	perception	wlsubj023	100	-0.031
V1	perception	wlsubj023	120	-0.2344
V1	perception	wlsubj023	140	-0.0632
V1	perception	wlsubj023	160	-0.0354
V1	perception	wlsubj023	180	0.0236
V1	perception	wlsubj045	-160	-0.1228
V1	perception	wlsubj045	-140	-0.0635
V1	perception	wlsubj045	-120	0.0595
V1	perception	wlsubj045	-100	0.0015
V1	perception	wlsubj045	-80	-0.0386
V1	perception	wlsubj045	-60	0.0827
V1	perception	wlsubj045	-40	0.3228
V1	perception	wlsubj045	-20	0.9548
V1	perception	wlsubj045	0	0.8113
V1	perception	wlsubj045	20	0.2286
V1	perception	wlsubj045	40	0.0761
V1	perception	wlsubj045	60	0.1342
V1	perception	wlsubj045	80	-0.0302
V1	perception	wlsubj045	100	-0.1072
V1	perception	wlsubj045	120	-0.0068
V1	perception	wlsubj045	140	0.0654
V1	perception	wlsubj045	160	0.1129
V1	perception	wlsubj045	180	0.0099
V1	perception	wlsubj061	-160	-0.0484
V1	perception	wlsubj061	-140	0.0263
V1	perception	wlsubj061	-120	0.093
V1	perception	wlsubj061	-100	-0.027
V1	perception	wlsubj061	-80	-0.1321
V1	perception	wlsubj061	-60	-0.0362
V1	perception	wlsubj061	-40	0.1726
V1	perception	wlsubj061	-20	0.7142
V1	perception	wlsubj061	0	1.4665
V1	perception	wlsubj061	20	0.6475
V1	perception	wlsubj061	40	0.1858
V1	perception	wlsubj061	60	0.0693
V1	perception	wlsubj061	80	0.0929
V1	perception	wlsubj061	100	-0.0529
V1	perception	wlsubj061	120	-0.1163
V1	perception	wlsubj061	140	0.0004
V1	perception	wlsubj061	160	0.1094
V1	perception	wlsubj061	180	-0.061
V1	perception	wlsubj064	-160	-0.0172
V1	perception	wlsubj064	-140	0.0655
V1	perception	wlsubj064	-120	0.0176
V1	perception	wlsubj064	-100	0.011
V1	perception	wlsubj064	-80	-0.1089
V1	perception	wlsubj064	-60	-0.034
V1	perception	wlsubj064	-40	0.1497
V1	perception	wlsubj064	-20	0.8593
V1	perception	wlsubj064	0	1.012
V1	perception	wlsubj064	20	0.6525
V1	perception	wlsubj064	40	0.121
V1	perception	wlsubj064	60	-0.1109
V1	perception	wlsubj064	80	-0.1634
V1	perception	wlsubj064	100	-0.1684
V1	perception	wlsubj064	120	-0.0719
V1	perception	wlsubj064	140	0.0651
V1	perception	wlsubj064	160	-0.0074
V1	perception	wlsubj064	180	0.0247
V1	perception	wlsubj065	-160	-0.0562
V1	perception	wlsubj065	-140	-0.0038
V1	perception	wlsubj065	-120	-0.1475
V1	perception	wlsubj065	-100	0.0752
V1	perception	wlsubj065	-80	-0.0227
V1	perception	wlsubj065	-60	0.0178
V1	perception	wlsubj065	-40	0.0708
V1	perception	wlsubj065	-20	0.4661
V1	perception	wlsubj065	0	0.9803
V1	perception	wlsubj065	20	0.5491
V1	perception	wlsubj065	40	0.181
V1	perception	wlsubj065	60	0.051
V1	perception	wlsubj065	80	0.1195
V1	perception	wlsubj065	100	0.0157
V1	perception	wlsubj065	120	0.0389
V1	perception	wlsubj065	140	0.0009
V1	perception	wlsubj065	160	-0.0036
V1	perception	wlsubj065	180	0.0598
V1	perception	wlsubj067	-160	-0.0402
V1	perception	wlsubj067	-140	-0.0117
V1	perception	wlsubj067	-120	-0.0978
V1	perception	wlsubj067	-100	-0.0919
V1	perception	wlsubj067	-80	0.0181
V1	perception	wlsubj067	-60	0.0119
V1	perception	wlsubj067	-40	0.0789
V1	perception	wlsubj067	-20	0.4275
V1	perception	wlsubj067	0	1.1163
V1	perception	wlsubj067	20	0.6193
V1	perception	wlsubj067	40	0.0402
V1	perception	wlsubj067	60	0.0416
V1	perception	wlsubj067	80	-0.0291
V1	perception	wlsubj067	100	-0.0201
V1	perception	wlsubj067	120	0.0172
V1	perception	wlsubj067	140	0.062
V1	perception	wlsubj067	160	0.0911
V1	perception	wlsubj067	180	-0.0509
V1	perception	wlsubj070	-160	0.0074
V1	perception	wlsubj070	-140	0.121
V1	perception	wlsubj070	-120	0.2842
V1	perception	wlsubj070	-100	-0.1556
V1	perception	wlsubj070	-80	0.1485
V1	perception	wlsubj070	-60	0.1046
V1	perception	wlsubj070	-40	0.2642
V1	perception	wlsubj070	-20	0.8274
V1	perception	wlsubj070	0	0.8605
V1	perception	wlsubj070	20	0.7051
V1	perception	wlsubj070	40	0.358
V1	perception	wlsubj070	60	0.2323
V1	perception	wlsubj070	80	-0.0729
V1	perception	wlsubj070	100	0.0698
V1	perception	wlsubj070	120	0.0838
V1	perception	wlsubj070	140	0.155
V1	perception	wlsubj070	160	-0.0365
V1	perception	wlsubj070	180	0.0292
V2	perception	wlsubj004	-160	0.0348
V2	perception	wlsubj004	-140	-0.1622
V2	perception	wlsubj004	-120	-0.1437
V2	perception	wlsubj004	-100	-0.0471
V2	perception	wlsubj004	-80	0.0704
V2	perception	wlsubj004	-60	0.1756
V2	perception	wlsubj004	-40	0.1262
V2	perception	wlsubj004	-20	0.5473
V2	perception	wlsubj004	0	0.9658
V2	perception	wlsubj004	20	0.8002
V2	perception	wlsubj004	40	0.5731
V2	perception	wlsubj004	60	0.0558
V2	perception	wlsubj004	80	-0.0617
V2	perception	wlsubj004	100	0.043
V2	perception	wlsubj004	120	-0.0645
V2	perception	wlsubj004	140	-0.2433
V2	perception	wlsubj004	160	-0.0523
V2	perception	wlsubj004	180	0.0175
V2	perception	wlsubj007	-160	-0.0071
V2	perception	wlsubj007	-140	0.0324
V2	perception	wlsubj007	-120	0.154
V2	perception	wlsubj007	-100	-0.0307
V2	perception	wlsubj007	-80	-0.036
V2	perception	wlsubj007	-60	-0.0119
V2	perception	wlsubj007	-40	0.3429
V2	perception	wlsubj007	-20	0.7921
V2	perception	wlsubj007	0	1.1029
V2	perception	wlsubj007	20	1.0925
V2	perception	wlsubj007	40	0.1374
V2	perception	wlsubj007	60	0.1205
V2	perception	wlsubj007	80	-0.0208
V2	perception	wlsubj007	100	-0.0308
V2	perception	wlsubj007	120	-0.0414
V2	perception	wlsubj007	140	0.137
V2	perception	wlsubj007	160	0.0552
V2	perception	wlsubj007	180	-0.0481
V2	perception	wlsubj023	-160	-0.0156
V2	perception	wlsubj023	-140	-0.2338
V2	perception	wlsubj023	-120	-0.291
V2	perception	wlsubj023	-100	-0.0663
V2	perception	wlsubj023	-80	0.0324
V2	perception	wlsubj023	-60	-0.2445
V2	perception	wlsubj023	-40	-0.2673
V2	perception	wlsubj023	-20	0.4757
V2	perception	wlsubj023	0	0.8508
V2	perception	wlsubj023	20	0.5581
V2	perception	wlsubj023	40	0.1031
V2	perception	wlsubj023	60	-0.274
V2	perception	wlsubj023	80	-0.3745
V2	perception	wlsubj023	100	-0.2324
V2	perception	wlsubj023	120	-0.5273
V2	perception	wlsubj023	140	-0.4491
V2	perception	wlsubj023	160	-0.08
V2	perception	wlsubj023	180	0.0956
V2	perception	wlsubj045	-160	0.0451
V2	perception	wlsubj045	-140	-0.2575
V2	perception	wlsubj045	-120	-0.2371
V2	perception	wlsubj045	-100	-0.0027
V2	perception	wlsubj045	-80	0.0725
V2	perception	wlsubj045	-60	0.2565
V2	perception	wlsubj045	-40	0.4086
V2	perception	wlsubj045	-20	0.7091
V2	perception	wlsubj045	0	0.7668
V2	perception	wlsubj045	20	0.3925
V2	perception	wlsubj045	40	-0.0233
V2	perception	wlsubj045	60	-0.1391
V2	perception	wlsubj045	80	-0.0412
V2	perception	wlsubj045	100	-0.1482
V2	perception	wlsubj045	120	-0.0722
V2	perception	wlsubj045	140	-0.2342
V2	perception	wlsubj045	160	-0.0748
V2	perception	wlsubj045	180	0.0296
V2	perception	wlsubj061	-160	0.0604
V2	perception	wlsubj061	-140	0.049
V2	perception	wlsubj061	-120	0.015
V2	perception	wlsubj061	-100	-0.098
V2	perception	wlsubj061	-80	0.0196
V2	perception	wlsubj061	-60	0.1
V2	perception	wlsubj061	-40	0.2722
V2	perception	wlsubj061	-20	0.8742
V2	perception	wlsubj061	0	1.6916
V2	perception	wlsubj061	20	1.2516
V2	perception	wlsubj061	40	0.213
V2	perception	wlsubj061	60	0.0509
V2	perception	wlsubj061	80	0.0498
V2	perception	wlsubj061	100	0.1134
V2	perception	wlsubj061	120	-0.0332
V2	perception	wlsubj061	140	-0.0035
V2	perception	wlsubj061	160	-0.0616
V2	perception	wlsubj061	180	0.0013
V2	perception	wlsubj064	-160	0.0118
V2	perception	wlsubj064	-140	0.0346
V2	perception	wlsubj064	-120	-0.3022
V2	perception	wlsubj064	-100	-0.0464
V2	perception	wlsubj064	-80	-0.0457
V2	perception	wlsubj064	-60	-0.0978
V2	perception	wlsubj064	-40	0.7635
V2	perception	wlsubj064	-20	0.8332
V2	perception	wlsubj064	0	0.89
V2	perception	wlsubj064	20	0.4674
V2	perception	wlsubj064	40	0.4011
V2	perception	wlsubj064	60	-0.1753
V2	perception	wlsubj064	80	-0.0335
V2	perception	wlsubj064	100	-0.0692
V2	perception	wlsubj064	120	-0.062
V2	perception	wlsubj064	140	-0.2009
V2	perception	wlsubj064	160	-0.049
V2	perception	wlsubj064	180	0.0372
V2	perception	wlsubj065	-160	-0.0494
V2	perception	wlsubj065	-140	-0.0688
V2	perception	wlsubj065	-120	0.0162
V2	perception	wlsubj065	-100	0.1223
V2	perception	wlsubj065	-80	0.037
V2	perception	wlsubj065	-60	-0.0142
V2	perception	wlsubj065	-40	0.2508
V2	perception	wlsubj065	-20	0.6636
V2	perception	wlsubj065	0	1.3748
V2	perception	wlsubj065	20	0.8539
V2	perception	wlsubj065	40	0.1001
V2	perception	wlsubj065	60	0.0891
V2	perception	wlsubj065	80	0.0955
V2	perception	wlsubj065	100	-0.071
V2	perception	wlsubj065	120	-0.0776
V2	perception	wlsubj065	140	-0.0509
V2	perception	wlsubj065	160	0.0199
V2	perception	wlsubj065	180	0.0295
V2	perception	wlsubj067	-160	-0.0795
V2	perception	wlsubj067	-140	0.0391
V2	perception	wlsubj067	-120	-0.0085
V2	perception	wlsubj067	-100	0.0422
V2	perception	wlsubj067	-80	-0.0276
V2	perception	wlsubj067	-60	0.2569
V2	perception	wlsubj067	-40	0.3543
V2	perception	wlsubj067	-20	1.0396
V2	perception	wlsubj067	0	1.2167
V2	perception	wlsubj067	20	0.6698
V2	perception	wlsubj067	40	0.555
V2	perception	wlsubj067	60	0.2083
V2	perception	wlsubj067	80	0.1226
V2	perception	wlsubj067	100	-0.0683
V2	perception	wlsubj067	120	0.0049
V2	perception	wlsubj067	140	-0.0262
V2	perception	wlsubj067	160	0.0611
V2	perception	wlsubj067	180	0.0184
V2	perception	wlsubj070	-160	0.0584
V2	perception	wlsubj070	-140	-0.2758
V2	perception	wlsubj070	-120	-0.1664
V2	perception	wlsubj070	-100	-0.1536
V2	perception	wlsubj070	-80	0.0758
V2	perception	wlsubj070	-60	-0.1492
V2	perception	wlsubj070	-40	0.2911
V2	perception	wlsubj070	-20	1.3016
V2	perception	wlsubj070	0	2.1059
V2	perception	wlsubj070	20	1.2158
V2	perception	wlsubj070	40	0.4391
V2	perception	wlsubj070	60	0.164
V2	perception	wlsubj070	80	-0.0017
V2	perception	wlsubj070	100	0.0911
V2	perception	wlsubj070	120	-0.1265
V2	perception	wlsubj070	140	-0.1047
V2	perception	wlsubj070	160	-0.0675
V2	perception	wlsubj070	180	0.0091
V3	perception	wlsubj004	-160	0.0658
V3	perception	wlsubj004	-140	0.0082
V3	perception	wlsubj004	-120	-0.022
V3	perception	wlsubj004	-100	-0.0095
V3	perception	wlsubj004	-80	0.1494
V3	perception	wlsubj004	-60	0.1842
V3	perception	wlsubj004	-40	0.5595
V3	perception	wlsubj004	-20	0.8198
V3	perception	wlsubj004	0	0.9881
V3	perception	wlsubj004	20	0.8748
V3	perception	wlsubj004	40	0.3863
V3	perception	wlsubj004	60	0.1783
V3	perception	wlsubj004	80	0.0094
V3	perception	wlsubj004	100	0.038
V3	perception	wlsubj004	120	-0.0669
V3	perception	wlsubj004	140	0.0066
V3	perception	wlsubj004	160	-0.0315
V3	perception	wlsubj004	180	-0.0342
V3	perception	wlsubj007	-160	-0.0239
V3	perception	wlsubj007	-140	-0.0483
V3	perception	wlsubj007	-120	0.0264
V3	perception	wlsubj007	-100	0.0862
V3	perception	wlsubj007	-80	0.2387
V3	perception	wlsubj007	-60	0.1106
V3	perception	wlsubj007	-40	0.3228
V3	perception	wlsubj007	-20	0.6109
V3	perception	wlsubj007	0	0.9687
V3	perception	wlsubj007	20	0.6334
V3	perception	wlsubj007	40	0.2399
V3	perception	wlsubj007	60	0.1909
V3	perception	wlsubj007	80	0.0804
V3	perception	wlsubj007	100	0.1292
V3	perception	wlsubj007	120	-0.0233
V3	perception	wlsubj007	140	-0.0103
V3	perception	wlsubj007	160	-0.0168
V3	perception	wlsubj007	180	0.0407
V3	perception	wlsubj023	-160	0.0122
V3	perception	wlsubj023	-140	0.0035
V3	perception	wlsubj023	-120	-0.2559
V3	perception	wlsubj023	-100	-0.1697
V3	perception	wlsubj023	-80	-0.1099
V3	perception	wlsubj023	-60	0.1114
V3	perception	wlsubj023	-40	0.0918
V3	perception	wlsubj023	-20	0.3394
V3	perception	wlsubj023	0	0.6895
V3	perception	wlsubj023	20	0.391
V3	perception	wlsubj023	40	0.2445
V3	perception	wlsubj023	60	0.0701
V3	perception	wlsubj023	80	-0.1048
V3	perception	wlsubj023	100	-0.0972
V3	perception	wlsubj023	120	-0.1602
V3	perception	wlsubj023	140	-0.1535
V3	perception	wlsubj023	160	-0.0462
V3	perception	wlsubj023	180	0.034
V3	perception	wlsubj045	-160	0.102
V3	perception	wlsubj045	-140	0.0208
V3	perception	wlsubj045	-120	-0.0126
V3	perception	wlsubj045	-100	-0.0058
V3	perception	wlsubj045	-80	0.1169
V3	perception	wlsubj045	-60	0.4421
V3	perception	wlsubj045	-40	0.7214
V3	perception	wlsubj045	-20	0.8646
V3	perception	wlsubj045	0	1.171
V3	perception	wlsubj045	20	1.1309
V3	perception	wlsubj045	40	0.4914
V3	perception	wlsubj045	60	0.1717
V3	perception	wlsubj045	80	0.0736
V3	perception	wlsubj045	100	0.0301
V3	perception	wlsubj045	120	0.0603
V3	perception	wlsubj045	140	0.0147
V3	perception	wlsubj045	160	-0.1093
V3	perception	wlsubj045	180	0.0074
V3	perception	wlsubj061	-160	0.0443
V3	perception	wlsubj061	-140	0.0383
V3	perception	wlsubj061	-120	-0.1403
V3	perception	wlsubj061	-100	-0.0161
V3	perception	wlsubj061	-80	0.0802
V3	perception	wlsubj061	-60	0.0797
V3	perception	wlsubj061	-40	0.1767
V3	perception	wlsubj061	-20	0.5208
V3	perception	wlsubj061	0	1.0122
V3	perception	wlsubj061	20	0.6507
V3	perception	wlsubj061	40	0.4044
V3	perception	wlsubj061	60	0.1219
V3	perception	wlsubj061	80	0.0237
V3	perception	wlsubj061	100	0.0645
V3	perception	wlsubj061	120	0.0354
V3	perception	wlsubj061	140	-0.0465
V3	perception	wlsubj061	160	-0.0784
V3	perception	wlsubj061	180	0.0342
V3	perception	wlsubj064	-160	0.1832
V3	perception	wlsubj064	-140	0.1475
V3	perception	wlsubj064	-120	-0.0018
V3	perception	wlsubj064	-100	0.0808
V3	perception	wlsubj064	-80	0.0509
V3	perception	wlsubj064	-60	0.1722
V3	perception	wlsubj064	-40	0.6831
V3	perception	wlsubj064	-20	1.2228
V3	perception	wlsubj064	0	1.3364
V3	perception	wlsubj064	20	1.0711
V3	perception	wlsubj064	40	0.4985
V3	perception	wlsubj064	60	0.152
V3	perception	wlsubj064	80	0.0824
V3	perception	wlsubj064	100	-0.0504
V3	perception	wlsubj064	120	-0.1211
V3	perception	wlsubj064	140	-0.0203
V3	perception	wlsubj064	160	-0.0944
V3	perception	wlsubj064	180	-0.0888
V3	perception	wlsubj065	-160	-0.0695
V3	perception	wlsubj065	-140	-0.068
V3	perception	wlsubj065	-120	0.0354
V3	perception	wlsubj065	-100	0.0798
V3	perception	wlsubj065	-80	-0.0264
V3	perception	wlsubj065	-60	0.0685
V3	perception	wlsubj065	-40	0.1743
V3	perception	wlsubj065	-20	0.902
V3	perception	wlsubj065	0	0.8428
V3	perception	wlsubj065	20	0.8611
V3	perception	wlsubj065	40	0.2512
V3	perception	wlsubj065	60	0.069
V3	perception	wlsubj065	80	0.0781
V3	perception	wlsubj065	100	-0.0631
V3	perception	wlsubj065	120	-0.1171
V3	perception	wlsubj065	140	-0.0755
V3	perception	wlsubj065	160	0.0799
V3	perception	wlsubj065	180	-0.0104
V3	perception	wlsubj067	-160	-0.1123
V3	perception	wlsubj067	-140	0.0323
V3	perception	wlsubj067	-120	0.0208
V3	perception	wlsubj067	-100	0.0626
V3	perception	wlsubj067	-80	-0.0559
V3	perception	wlsubj067	-60	0.1244
V3	perception	wlsubj067	-40	0.3467
V3	perception	wlsubj067	-20	0.9806
V3	perception	wlsubj067	0	1.3714
V3	perception	wlsubj067	20	0.9838
V3	perception	wlsubj067	40	0.8573
V3	perception	wlsubj067	60	0.223
V3	perception	wlsubj067	80	0.1832
V3	perception	wlsubj067	100	0.0014
V3	perception	wlsubj067	120	0.0578
V3	perception	wlsubj067	140	0.1865
V3	perception	wlsubj067	160	0.1429
V3	perception	wlsubj067	180	-0.0307
V3	perception	wlsubj070	-160	-0.0336
V3	perception	wlsubj070	-140	-0.0306
V3	perception	wlsubj070	-120	0.0151
V3	perception	wlsubj070	-100	0.0119
V3	perception	wlsubj070	-80	0.0242
V3	perception	wlsubj070	-60	0.0374
V3	perception	wlsubj070	-40	0.5508
V3	perception	wlsubj070	-20	1.0579
V3	perception	wlsubj070	0	0.9874
V3	perception	wlsubj070	20	1.2459
V3	perception	wlsubj070	40	0.7152
V3	perception	wlsubj070	60	0.153
V3	perception	wlsubj070	80	0.0836
V3	perception	wlsubj070	100	-0.0286
V3	perception	wlsubj070	120	-0.1128
V3	perception	wlsubj070	140	-0.0921
V3	perception	wlsubj070	160	0.0716
V3	perception	wlsubj070	180	-0.0381
hV4	perception	wlsubj004	-160	0.0772
hV4	perception	wlsubj004	-140	-0.0575
hV4	perception	wlsubj004	-120	0.0265
hV4	perception	wlsubj004	-100	0.0034
hV4	perception	wlsubj004	-80	0.1971
hV4	perception	wlsubj004	-60	0.3215
hV4	perception	wlsubj004	-40	0.4555
hV4	perception	wlsubj004	-20	0.7194
hV4	perception	wlsubj004	0	0.8605
hV4	perception	wlsubj004	20	0.7797
hV4	perception	wlsubj004	40	0.3844
hV4	perception	wlsubj004	60	0.2032
hV4	perception	wlsubj004	80	0.0019
hV4	perception	wlsubj004	100	0.0184
hV4	perception	wlsubj004	120	0.0624
hV4	perception	wlsubj004	140	-0.0394
hV4	perception	wlsubj004	160	-0.0215
hV4	perception	wlsubj004	180	-0.0557
hV4	perception	wlsubj007	-160	0.0411
hV4	perception	wlsubj007	-140	0.1769
hV4	perception	wlsubj007	-120	-0.036
hV4	perception	wlsubj007	-100	0.0386
hV4	perception	wlsubj007	-80	0.0687
hV4	perception	wlsubj007	-60	0.419
hV4	perception	wlsubj007	-40	0.2932
hV4	perception	wlsubj007	-20	0.3802
hV4	perception	wlsubj007	0	0.6863
hV4	perception	wlsubj007	20	0.7326
hV4	perception	wlsubj007	40	0.5451
hV4	perception	wlsubj007	60	0.0423
hV4	perception	wlsubj007	80	0.0505
hV4	perception	wlsubj007	100	-0.0445
hV4	perception	wlsubj007	120	0.16
hV4	perception	wlsubj007	140	0.085
hV4	perception	wlsubj007	160	0.0284
hV4	perception	wlsubj007	180	-0.0695
hV4	perception	wlsubj023	-160	-0.0097
hV4	perception	wlsubj023	-140	0.0134
hV4	perception	wlsubj023	-120	-0.0601
hV4	perception	wlsubj023	-100	0.0629
hV4	perception	wlsubj023	-80	0.0687
hV4	perception	wlsubj023	-60	0.4067
hV4	perception	wlsubj023	-40	0.35
hV4	perception	wlsubj023	-20	0.6207
hV4	perception	wlsubj023	0	0.8618
hV4	perception	wlsubj023	20	1.028
hV4	perception	wlsubj023	40	0.4861
hV4	perception	wlsubj023	60	0.1225
hV4	perception	wlsubj023	80	0.0781
hV4	perception	wlsubj023	100	0.0504
hV4	perception	wlsubj023	120	0.1094
hV4	perception	wlsubj023	140	0.0381
hV4	perception	wlsubj023	160	-0.0062
hV4	perception	wlsubj023	180	0.0159
hV4	perception	wlsubj045	-160	-0.0359
hV4	perception	wlsubj045	-140	0.445
hV4	perception	wlsubj045	-120	0.2503
hV4	perception	wlsubj045	-100	0.2502
hV4	perception	wlsubj045	-80	0.3569
hV4	perception	wlsubj045	-60	0.8691
hV4	perception	wlsubj045	-40	1.1384
hV4	perception	wlsubj045	-20	1.4685
hV4	perception	wlsubj045	0	1.2302
hV4	perception	wlsubj045	20	1.1423
hV4	perception	wlsubj045	40	1.0094
hV4	perception	wlsubj045	60	0.3605
hV4	perception	wlsubj045	80	0.1907
hV4	perception	wlsubj045	100	0.1396
hV4	perception	wlsubj045	120	0.0469
hV4	perception	wlsubj045	140	0.1438
hV4	perception	wlsubj045	160	-0.0505
hV4	perception	wlsubj045	180	0.0864
hV4	perception	wlsubj061	-160	-0.1218
hV4	perception	wlsubj061	-140	-0.1182
hV4	perception	wlsubj061	-120	0.1632
hV4	perception	wlsubj061	-100	0.2332
hV4	perception	wlsubj061	-80	-0.0835
hV4	perception	wlsubj061	-60	0.0384
hV4	perception	wlsubj061	-40	0.3236
hV4	perception	wlsubj061	-20	0.7112
hV4	perception	wlsubj061	0	1.1542
hV4	perception	wlsubj061	20	0.6737
hV4	perception	wlsubj061	40	0.3543
hV4	perception	wlsubj061	60	0.1769
hV4	perception	wlsubj061	80	0.206
hV4	perception	wlsubj061	100	-0.1079
hV4	perception	wlsubj061	120	-0.1669
hV4	perception	wlsubj061	140	-0.1203
hV4	perception	wlsubj061	160	0.1984
hV4	perception	wlsubj061	180	-0.0765
hV4	perception	wlsubj064	-160	-0.1398
hV4	perception	wlsubj064	-140	-0.2038
hV4	perception	wlsubj064	-120	-0.0544
hV4	perception	wlsubj064	-100	0.1598
hV4	perception	wlsubj064	-80	0.4699
hV4	perception	wlsubj064	-60	0.4928
hV4	perception	wlsubj064	-40	0.9322
hV4	perception	wlsubj064	-20	1.2634
hV4	perception	wlsubj064	0	2.211
hV4	perception	wlsubj064	20	1.7839
hV4	perception	wlsubj064	40	0.807
hV4	perception	wlsubj064	60	0.5211
hV4	perception	wlsubj064	80	0.2996
hV4	perception	wlsubj064	100	0.4025
hV4	perception	wlsubj064	120	-0.1252
hV4	perception	wlsubj064	140	0.0507
hV4	perception	wlsubj064	160	-0.057
hV4	perception	wlsubj064	180	0.1968
hV4	perception	wlsubj065	-160	-0.0112
hV4	perception	wlsubj065	-140	-0.015
hV4	perception	wlsubj065	-120	0.1397
hV4	perception	wlsubj065	-100	0.0395
hV4	perception	wlsubj065	-80	0.0959
hV4	perception	wlsubj065	-60	0.1508
hV4	perception	wlsubj065	-40	0.8287
hV4	perception	wlsubj065	-20	0.9082
hV4	perception	wlsubj065	0	0.7504
hV4	perception	wlsubj065	20	0.5632
hV4	perception	wlsubj065	40	0.7348
hV4	perception	wlsubj065	60	0.6858
hV4	perception	wlsubj065	80	0.1064
hV4	perception	wlsubj065	100	0.0685
hV4	perception	wlsubj065	120	-0.0259
hV4	perception	wlsubj065	140	0.1141
hV4	perception	wlsubj065	160	0.0945
hV4	perception	wlsubj065	180	-0.0833
hV4	perception	wlsubj067	-160	-0.0707
hV4	perception	wlsubj067	-140	0.082
hV4	perception	wlsubj067	-120	0.1347
hV4	perception	wlsubj067	-100	0.1274
hV4	perception	wlsubj067	-80	0.355
hV4	perception	wlsubj067	-60	0.7691
hV4	perception	wlsubj067	-40	0.5321
hV4	perception	wlsubj067	-20	0.6739
hV4	perception	wlsubj067	0	0.8882
hV4	perception	wlsubj067	20	1.1482
hV4	perception	wlsubj067	40	0.7064
hV4	perception	wlsubj067	60	0.2406
hV4	perception	wlsubj067	80	0.1029
hV4	perception	wlsubj067	100	0.1783
hV4	perception	wlsubj067	120	0.1247
hV4	perception	wlsubj067	140	0.0801
hV4	perception	wlsubj067	160	0.1666
hV4	perception	wlsubj067	180	-0.0959
hV4	perception	wlsubj070	-160	-0.0301
hV4	perception	wlsubj070	-140	0.0044
hV4	perception	wlsubj070	-120	-0.0432
hV4	perception	wlsubj070	-100	-0.1134
hV4	perception	wlsubj070	-80	0.0783
hV4	perception	wlsubj070	-60	0.3667
hV4	perception	wlsubj070	-40	0.7523
hV4	perception	wlsubj070	-20	0.7412
hV4	perception	wlsubj070	0	0.6122
hV4	perception	wlsubj070	20	0.7106
hV4	perception	wlsubj070	40	0.7193
hV4	perception	wlsubj070	60	0.2419
hV4	perception	wlsubj070	80	0.0077
hV4	perception	wlsubj070	100	-0.0187
hV4	perception	wlsubj070	120	-0.0534
hV4	perception	wlsubj070	140	-0.0157
hV4	perception	wlsubj070	160	0.0406
hV4	perception	wlsubj070	180	-0.0106
LO	perception	wlsubj004	-160	0.0058
LO	perception	wlsubj004	-140	0.0111
LO	perception	wlsubj004	-120	0.038
LO	perception	wlsubj004	-100	0.0426
LO	perception	wlsubj004	-80	0.0841
LO	perception	wlsubj004	-60	0.1521
LO	perception	wlsubj004	-40	0.1864
LO	perception	wlsubj004	-20	0.1667
LO	perception	wlsubj004	0	0.2063
LO	perception	wlsubj004	20	0.297
LO	perception	wlsubj004	40	0.1943
LO	perception	wlsubj004	60	0.0797
LO	perception	wlsubj004	80	0.0236
LO	perception	wlsubj004	100	0.0495
LO	perception	wlsubj004	120	0.0255
LO	perception	wlsubj004	140	0.0758
LO	perception	wlsubj004	160	0.0295
LO	perception	wlsubj004	180	-0.0353
LO	perception	wlsubj007	-160	0.0507
LO	perception	wlsubj007	-140	-0.0553
LO	perception	wlsubj007	-120	-0.0845
LO	perception	wlsubj007	-100	-0.0335
LO	perception	wlsubj007	-80	0.127
LO	perception	wlsubj007	-60	0.0649
LO	perception	wlsubj007	-40	-0.1538
LO	perception	wlsubj007	-20	0.5621
LO	perception	wlsubj007	0	0.7617
LO	perception	wlsubj007	20	0.5767
LO	perception	wlsubj007	40	0.0319
LO	perception	wlsubj007	60	0.0431
LO	perception	wlsubj007	80	0.1068
LO	perception	wlsubj007	100	0.0757
LO	perception	wlsubj007	120	0.0564
LO	perception	wlsubj007	140	-0.1342
LO	perception	wlsubj007	160	-0.0578
LO	perception	wlsubj007	180	0.0071
LO	perception	wlsubj023	-160	0.0716
LO	perception	wlsubj023	-140	0.0062
LO	perception	wlsubj023	-120	0.0208
LO	perception	wlsubj023	-100	0.093
LO	perception	wlsubj023	-80	0.2579
LO	perception	wlsubj023	-60	0.3564
LO	perception	wlsubj023	-40	0.3755
LO	perception	wlsubj023	-20	0.4895
LO	perception	wlsubj023	0	0.5513
LO	perception	wlsubj023	20	0.4911
LO	perception	wlsubj023	40	0.2877
LO	perception	wlsubj023	60	0.1737
LO	perception	wlsubj023	80	0.1679
LO	perception	wlsubj023	100	0.2001
LO	perception	wlsubj023	120	0.1544
LO	perception	wlsubj023	140	-0.0303
LO	perception	wlsubj023	160	-0.0679
LO	perception	wlsubj023	180	-0.0037
LO	perception	wlsubj045	-160	0.0004
LO	perception	wlsubj045	-140	-0.0961
LO	perception	wlsubj045	-120	0.0423
LO	perception	wlsubj045	-100	0.0665
LO	perception	wlsubj045	-80	0.0063
LO	perception	wlsubj045	-60	-0.0696
LO	perception	wlsubj045	-40	0.1593
LO	perception	wlsubj045	-20	0.2581
LO	perception	wlsubj045	0	0.4252
LO	perception	wlsubj045	20	0.8965
LO	perception	wlsubj045	40	0.3832
LO	perception	wlsubj045	60	0.2548
LO	perception	wlsubj045	80	0.2327
LO	perception	wlsubj045	100	0.0719
LO	perception	wlsubj045	120	-0.1577
LO	perception	wlsubj045	140	-0.1164
LO	perception	wlsubj045	160	-0.0263
LO	perception	wlsubj045	180	0.0259
LO	perception	wlsubj061	-160	-0.0561
LO	perception	wlsubj061	-140	-0.1444
LO	perception	wlsubj061	-120	-0.3254
LO	perception	wlsubj061	-100	-0.0118
LO	perception	wlsubj061	-80	0.1545
LO	perception	wlsubj061	-60	0.1672
LO	perception	wlsubj061	-40	0.5412
LO	perception	wlsubj061	-20	0.6959
LO	perception	wlsubj061	0	0.9428
LO	perception	wlsubj061	20	1.3861
LO	perception	wlsubj061	40	0.4596
LO	perception	wlsubj061	60	-0.0774
LO	perception	wlsubj061	80	0.0596
LO	perception	wlsubj061	100	-0.0247
LO	perception	wlsubj061	120	-0.1405
LO	perception	wlsubj061	140	-0.2137
LO	perception	wlsubj061	160	-0.0393
LO	perception	wlsubj061	180	0.0954
LO	perception	wlsubj064	-160	-0.077
LO	perception	wlsubj064	-140	0.0001
LO	perception	wlsubj064	-120	0.1885
LO	perception	wlsubj064	-100	0.1323
LO	perception	wlsubj064	-80	0.1468
LO	perception	wlsubj064	-60	0.3115
LO	perception	wlsubj064	-40	0.4432
LO	perception	wlsubj064	-20	0.5057
LO	perception	wlsubj064	0	0.4702
LO	perception	wlsubj064	20	0.5064
LO	perception	wlsubj064	40	0.681
LO	perception	wlsubj064	60	0.299
LO	perception	wlsubj064	80	0.2498
LO	perception	wlsubj064	100	0.1377
LO	perception	wlsubj064	120	0.0784
LO	perception	wlsubj064	140	0.1667
LO	perception	wlsubj064	160	0.0165
LO	perception	wlsubj064	180	0.0605
LO	perception	wlsubj065	-160	-0.0235
LO	perception	wlsubj065	-140	-0.0338
LO	perception	wlsubj065	-120	0.0192
LO	perception	wlsubj065	-100	0.0442
LO	perception	wlsubj065	-80	0.1151
LO	perception	wlsubj065	-60	0.1348
LO	perception	wlsubj065	-40	0.0934
LO	perception	wlsubj065	-20	0.3803
LO	perception	wlsubj065	0	0.5557
LO	perception	wlsubj065	20	0.7204
LO	perception	wlsubj065	40	0.0743
LO	perception	wlsubj065	60	0.1238
LO	perception	wlsubj065	80	0.053
LO	perception	wlsubj065	100	0.0043
LO	perception	wlsubj065	120	-0.0041
LO	perception	wlsubj065	140	-0.0821
LO	perception	wlsubj065	160	0.0292
LO	perception	wlsubj065	180	-0.0058
LO	perception	wlsubj067	-160	0.0516
LO	perception	wlsubj067	-140	-0.2095
LO	perception	wlsubj067	-120	-0.1837
LO	perception	wlsubj067	-100	0.0377
LO	perception	wlsubj067	-80	0.1935
LO	perception	wlsubj067	-60	0.177
LO	perception	wlsubj067	-40	0.1082
LO	perception	wlsubj067	-20	0.2847
LO	perception	wlsubj067	0	0.3918
LO	perception	wlsubj067	20	0.3783
LO	perception	wlsubj067	40	0.1343
LO	perception	wlsubj067	60	-0.0228
LO	perception	wlsubj067	80	0.103
LO	perception	wlsubj067	100	-0.0185
LO	perception	wlsubj067	120	-0.1132
LO	perception	wlsubj067	140	-0.2415
LO	perception	wlsubj067	160	-0.1281
LO	perception	wlsubj067	180	0.0765
LO	perception	wlsubj070	-160	-0.0592
LO	perception	wlsubj070	-140	-0.2265
LO	perception	wlsubj070	-120	0.0989
LO	perception	wlsubj070	-100	0.0564
LO	perception	wlsubj070	-80	0.0947
LO	perception	wlsubj070	-60	0.0631
LO	perception	wlsubj070	-40	-0.0527
LO	perception	wlsubj070	-20	0.4267
LO	perception	wlsubj070	0	0.3026
LO	perception	wlsubj070	20	0.3842
LO	perception	wlsubj070	40	0.2095
LO	perception	wlsubj070	60	0.1218
LO	perception	wlsubj070	80	0.0512
LO	perception	wlsubj070	100	0.0593
LO	perception	wlsubj070	120	-0.1293
LO	perception	wlsubj070	140	-0.2382
LO	perception	wlsubj070	160	0.0736
LO	perception	wlsubj070	180	-0.0144
V3ab	perception	wlsubj004	-160	-0.0426
V3ab	perception	wlsubj004	-140	-0.001
V3ab	perception	wlsubj004	-120	0.0424
V3ab	perception	wlsubj004	-100	0.1885
V3ab	perception	wlsubj004	-80	0.2077
V3ab	perception	wlsubj004	-60	0.1874
V3ab	perception	wlsubj004	-40	0.3833
V3ab	perception	wlsubj004	-20	0.54
V3ab	perception	wlsubj004	0	0.4987
V3ab	perception	wlsubj004	20	0.5198
V3ab	perception	wlsubj004	40	0.4985
V3ab	perception	wlsubj004	60	0.2927
V3ab	perception	wlsubj004	80	0.1919
V3ab	perception	wlsubj004	100	0.0733
V3ab	perception	wlsubj004	120	-0.0657
V3ab	perception	wlsubj004	140	0.1235
V3ab	perception	wlsubj004	160	0.0848
V3ab	perception	wlsubj004	180	-0.0422
V3ab	perception	wlsubj007	-160	-0.0232
V3ab	perception	wlsubj007	-140	0.0653
V3ab	perception	wlsubj007	-120	0.1588
V3ab	perception	wlsubj007	-100	0.1462
V3ab	perception	wlsubj007	-80	0.1296
V3ab	perception	wlsubj007	-60	0.2718
V3ab	perception	wlsubj007	-40	0.5086
V3ab	perception	wlsubj007	-20	0.4161
V3ab	perception	wlsubj007	0	0.4929
V3ab	perception	wlsubj007	20	0.4005
V3ab	perception	wlsubj007	40	0.3488
V3ab	perception	wlsubj007	60	0.2337
V3ab	perception	wlsubj007	80	0.1417
V3ab	perception	wlsubj007	100	0.032
V3ab	perception	wlsubj007	120	0.0267
V3ab	perception	wlsubj007	140	0.1521
V3ab	perception	wlsubj007	160	0.077
V3ab	perception	wlsubj007	180	-0.0537
V3ab	perception	wlsubj023	-160	0.0591
V3ab	perception	wlsubj023	-140	-0.1825
V3ab	perception	wlsubj023	-120	-0.1187
V3ab	perception	wlsubj023	-100	-0.0283
V3ab	perception	wlsubj023	-80	0.076
V3ab	perception	wlsubj023	-60	0.0607
V3ab	perception	wlsubj023	-40	0.1122
V3ab	perception	wlsubj023	-20	0.2825
V3ab	perception	wlsubj023	0	0.3599
V3ab	perception	wlsubj023	20	0.6059
V3ab	perception	wlsubj023	40	0.1255
V3ab	perception	wlsubj023	60	-0.0132
V3ab	perception	wlsubj023	80	-0.0027
V3ab	perception	wlsubj023	100	-0.0565
V3ab	perception	wlsubj023	120	-0.0502
V3ab	perception	wlsubj023	140	-0.1017
V3ab	perception	wlsubj023	160	-0.0167
V3ab	perception	wlsubj023	180	-0.0424
V3ab	perception	wlsubj045	-160	0.0254
V3ab	perception	wlsubj045	-140	-0.0491
V3ab	perception	wlsubj045	-120	0.025
V3ab	perception	wlsubj045	-100	0.031
V3ab	perception	wlsubj045	-80	0.1791
V3ab	perception	wlsubj045	-60	0.2054
V3ab	perception	wlsubj045	-40	0.3875
V3ab	perception	wlsubj045	-20	0.4374
V3ab	perception	wlsubj045	0	0.4101
V3ab	perception	wlsubj045	20	0.4333
V3ab	perception	wlsubj045	40	0.4627
V3ab	perception	wlsubj045	60	0.3505
V3ab	perception	wlsubj045	80	0.01
V3ab	perception	wlsubj045	100	0.0842
V3ab	perception	wlsubj045	120	0.0126
V3ab	perception	wlsubj045	140	0.0484
V3ab	perception	wlsubj045	160	-0.0257
V3ab	perception	wlsubj045	180	0.0003
V3ab	perception	wlsubj061	-160	-0.1178
V3ab	perception	wlsubj061	-140	-0.1987
V3ab	perception	wlsubj061	-120	0.1777
V3ab	perception	wlsubj061	-100	0.0423
V3ab	perception	wlsubj061	-80	0.1661
V3ab	perception	wlsubj061	-60	-0.0539
V3ab	perception	wlsubj061	-40	0.2037
V3ab	perception	wlsubj061	-20	0.6562
V3ab	perception	wlsubj061	0	0.6146
V3ab	perception	wlsubj061	20	0.4295
V3ab	perception	wlsubj061	40	0.0334
V3ab	perception	wlsubj061	60	0.2204
V3ab	perception	wlsubj061	80	0.0664
V3ab	perception	wlsubj061	100	0.171
V3ab	perception	wlsubj061	120	-0.3112
V3ab	perception	wlsubj061	140	-0.218
V3ab	perception	wlsubj061	160	0.1005
V3ab	perception	wlsubj061	180	0.0173
V3ab	perception	wlsubj064	-160	0.0035
V3ab	perception	wlsubj064	-140	-0.0045
V3ab	perception	wlsubj064	-120	-0.1577
V3ab	perception	wlsubj064	-100	0.0685
V3ab	perception	wlsubj064	-80	0.0687
V3ab	perception	wlsubj064	-60	0.2961
V3ab	perception	wlsubj064	-40	0.1305
V3ab	perception	wlsubj064	-20	0.316
V3ab	perception	wlsubj064	0	0.5297
V3ab	perception	wlsubj064	20	0.4855
V3ab	perception	wlsubj064	40	0.0485
V3ab	perception	wlsubj064	60	0.1035
V3ab	perception	wlsubj064	80	0.1702
V3ab	perception	wlsubj064	100	0.1636
V3ab	perception	wlsubj064	120	0.2179
V3ab	perception	wlsubj064	140	-0.1182
V3ab	perception	wlsubj064	160	-0.0559
V3ab	perception	wlsubj064	180	0.0524
V3ab	perception	wlsubj065	-160	-0.0278
V3ab	perception	wlsubj065	-140	-0.0268
V3ab	perception	wlsubj065	-120	-0.0394
V3ab	perception	wlsubj065	-100	0.0969
V3ab	perception	wlsubj065	-80	0.1056
V3ab	perception	wlsubj065	-60	0.0532
V3ab	perception	wlsubj065	-40	0.1751
V3ab	perception	wlsubj065	-20	0.3822
V3ab	perception	wlsubj065	0	0.4755
V3ab	perception	wlsubj065	20	0.3156
V3ab	perception	wlsubj065	40	0.1916
V3ab	perception	wlsubj065	60	0.2629
V3ab	perception	wlsubj065	80	0.3071
V3ab	perception	wlsubj065	100	0.0514
V3ab	perception	wlsubj065	120	-0.0813
V3ab	perception	wlsubj065	140	-0.0634
V3ab	perception	wlsubj065	160	-0.0242
V3ab	perception	wlsubj065	180	0.052
V3ab	perception	wlsubj067	-160	0.0348
V3ab	perception	wlsubj067	-140	-0.0658
V3ab	perception	wlsubj067	-120	0.007
V3ab	perception	wlsubj067	-100	0.0124
V3ab	perception	wlsubj067	-80	0.1618
V3ab	perception	wlsubj067	-60	0.1098
V3ab	perception	wlsubj067	-40	0.2165
V3ab	perception	wlsubj067	-20	0.3993
V3ab	perception	wlsubj067	0	0.6121
V3ab	perception	wlsubj067	20	0.4253
V3ab	perception	wlsubj067	40	0.2661
V3ab	perception	wlsubj067	60	0.197
V3ab	perception	wlsubj067	80	0.0856
V3ab	perception	wlsubj067	100	0.0722
V3ab	perception	wlsubj067	120	0.0053
V3ab	perception	wlsubj067	140	-0.0609
V3ab	perception	wlsubj067	160	-0.0256
V3ab	perception	wlsubj067	180	-0.0092
V3ab	perception	wlsubj070	-160	-0.01
V3ab	perception	wlsubj070	-140	-0.0353
V3ab	perception	wlsubj070	-120	0.0632
V3ab	perception	wlsubj070	-100	0.0191
V3ab	perception	wlsubj070	-80	0.0326
V3ab	perception	wlsubj070	-60	0.215
V3ab	perception	wlsubj070	-40	0.2398
V3ab	perception	wlsubj070	-20	0.419
V3ab	perception	wlsubj070	0	0.4328
V3ab	perception	wlsubj070	20	0.5296
V3ab	perception	wlsubj070	40	0.2653
V3ab	perception	wlsubj070	60	0.2503
V3ab	perception	wlsubj070	80	0.106
V3ab	perception	wlsubj070	100	0.0351
V3ab	perception	wlsubj070	120	0.0354
V3ab	perception	wlsubj070	140	0.0467
V3ab	perception	wlsubj070	160	0.0613
V3ab	perception	wlsubj070	180	-0.0512
