# Supplementary material for: Perception and memory have distinct spatial tuning properties in human visual cortex
Source: Nat Commun. 2022 Oct 18;13:5864. doi: 10.1038/s41467-022-33161-8 (PMC9579130; doi:10.1038/s41467-022-33161-8)
Supplement: Supplementary file 4 — Source Data [file 41467_2022_33161_MOESM4_ESM.zip › source_data/fig7c.xlsx]

## Sheet: Sheet1
n_layers	stim_size	kernel_sigma	layer	model	param	value
8	15	15	1	feedforward	loc_deg	0
8	15	15	1	feedback	loc_deg	0
8	15	15	2	feedforward	loc_deg	0
8	15	15	2	feedback	loc_deg	0
8	15	15	3	feedforward	loc_deg	0
8	15	15	3	feedback	loc_deg	0
8	15	15	4	feedforward	loc_deg	0
8	15	15	4	feedback	loc_deg	0
8	15	15	5	feedforward	loc_deg	0
8	15	15	5	feedback	loc_deg	0
8	15	15	6	feedforward	loc_deg	0
8	15	15	6	feedback	loc_deg	0
8	15	15	7	feedforward	loc_deg	0
8	15	15	7	feedback	loc_deg	0
8	15	15	8	feedforward	loc_deg	0
8	15	15	8	feedback	loc_deg	0
8	15	15	1	feedforward	amp	1.0005
8	15	15	1	feedback	amp	0.2512
8	15	15	2	feedforward	amp	0.7237
8	15	15	2	feedback	amp	0.2624
8	15	15	3	feedforward	amp	0.5963
8	15	15	3	feedback	amp	0.2898
8	15	15	4	feedforward	amp	0.5195
8	15	15	4	feedback	amp	0.3028
8	15	15	5	feedforward	amp	0.4669
8	15	15	5	feedback	amp	0.3171
8	15	15	6	feedforward	amp	0.428
8	15	15	6	feedback	amp	0.3331
8	15	15	7	feedforward	amp	0.3974
8	15	15	7	feedback	amp	0.3513
8	15	15	8	feedforward	amp	0.3724
8	15	15	8	feedback	amp	0.3724
8	15	15	1	feedforward	fwhm_deg	36
8	15	15	1	feedback	fwhm_deg	136
8	15	15	2	feedforward	fwhm_deg	50
8	15	15	2	feedback	fwhm_deg	132
8	15	15	3	feedforward	fwhm_deg	60
8	15	15	3	feedback	fwhm_deg	126
8	15	15	4	feedforward	fwhm_deg	70
8	15	15	4	feedback	fwhm_deg	120
8	15	15	5	feedforward	fwhm_deg	78
8	15	15	5	feedback	fwhm_deg	116
8	15	15	6	feedforward	fwhm_deg	86
8	15	15	6	feedback	fwhm_deg	110
8	15	15	7	feedforward	fwhm_deg	92
8	15	15	7	feedback	fwhm_deg	104
8	15	15	8	feedforward	fwhm_deg	98
8	15	15	8	feedback	fwhm_deg	98
