# Supplementary material for: Perception and memory have distinct spatial tuning properties in human visual cortex
Source: Nat Commun. 2022 Oct 18;13:5864. doi: 10.1038/s41467-022-33161-8 (PMC9579130; doi:10.1038/s41467-022-33161-8)
Supplement: Supplementary file 4 — Source Data [file 41467_2022_33161_MOESM4_ESM.zip › source_data/sfig4a.xlsx]

## Sheet: Sheet1
roi	snr	nsim	fwhm_deg
V1	p	0	38
V1	p	1	38
V1	p	2	35
V1	p	3	41
V1	p	4	38
V1	p	5	37
V1	p	6	37
V1	p	7	37
V1	p	8	36
V1	p	9	36
V1	p	10	39
V1	p	11	37
V1	p	12	37
V1	p	13	39
V1	p	14	41
V1	p	15	39
V1	p	16	43
V1	p	17	39
V1	p	18	38
V1	p	19	38
V1	p	20	37
V1	p	21	39
V1	p	22	40
V1	p	23	39
V1	p	24	41
V1	p	25	38
V1	p	26	38
V1	p	27	36
V1	p	28	37
V1	p	29	38
V1	p	30	37
V1	p	31	38
V1	p	32	38
V1	p	33	37
V1	p	34	38
V1	p	35	37
V1	p	36	41
V1	p	37	37
V1	p	38	36
V1	p	39	41
V1	p	40	39
V1	p	41	37
V1	p	42	39
V1	p	43	37
V1	p	44	39
V1	p	45	39
V1	p	46	37
V1	p	47	37
V1	p	48	36
V1	p	49	37
V1	p	50	40
V1	p	51	39
V1	p	52	34
V1	p	53	35
V1	p	54	40
V1	p	55	36
V1	p	56	36
V1	p	57	43
V1	p	58	38
V1	p	59	37
V1	p	60	41
V1	p	61	38
V1	p	62	39
V1	p	63	36
V1	p	64	39
V1	p	65	35
V1	p	66	37
V1	p	67	40
V1	p	68	39
V1	p	69	37
V1	p	70	36
V1	p	71	39
V1	p	72	36
V1	p	73	35
V1	p	74	37
V1	p	75	37
V1	p	76	39
V1	p	77	38
V1	p	78	39
V1	p	79	39
V1	p	80	37
V1	p	81	39
V1	p	82	37
V1	p	83	36
V1	p	84	37
V1	p	85	38
V1	p	86	39
V1	p	87	38
V1	p	88	37
V1	p	89	39
V1	p	90	40
V1	p	91	38
V1	p	92	39
V1	p	93	41
V1	p	94	36
V1	p	95	39
V1	p	96	36
V1	p	97	37
V1	p	98	40
V1	p	99	39
V1	m	0	36
V1	m	1	35
V1	m	2	44
V1	m	3	35
V1	m	4	37
V1	m	5	42
V1	m	6	32
V1	m	7	33
V1	m	8	41
V1	m	9	34
V1	m	10	36
V1	m	11	39
V1	m	12	36
V1	m	13	42
V1	m	14	38
V1	m	15	33
V1	m	16	41
V1	m	17	37
V1	m	18	37
V1	m	19	34
V1	m	20	37
V1	m	21	37
V1	m	22	36
V1	m	23	35
V1	m	24	41
V1	m	25	41
V1	m	26	33
V1	m	27	39
V1	m	28	38
V1	m	29	37
V1	m	30	41
V1	m	31	38
V1	m	32	38
V1	m	33	39
V1	m	34	38
V1	m	35	38
V1	m	36	37
V1	m	37	35
V1	m	38	39
V1	m	39	38
V1	m	40	35
V1	m	41	37
V1	m	42	38
V1	m	43	42
V1	m	44	33
V1	m	45	41
V1	m	46	36
V1	m	47	38
V1	m	48	41
V1	m	49	37
V1	m	50	35
V1	m	51	36
V1	m	52	32
V1	m	53	41
V1	m	54	35
V1	m	55	36
V1	m	56	42
V1	m	57	33
V1	m	58	38
V1	m	59	36
V1	m	60	36
V1	m	61	40
V1	m	62	38
V1	m	63	40
V1	m	64	42
V1	m	65	39
V1	m	66	39
V1	m	67	36
V1	m	68	39
V1	m	69	42
V1	m	70	36
V1	m	71	39
V1	m	72	33
V1	m	73	34
V1	m	74	39
V1	m	75	37
V1	m	76	36
V1	m	77	36
V1	m	78	34
V1	m	79	35
V1	m	80	34
V1	m	81	39
V1	m	82	38
V1	m	83	40
V1	m	84	36
V1	m	85	36
V1	m	86	41
V1	m	87	35
V1	m	88	37
V1	m	89	35
V1	m	90	37
V1	m	91	36
V1	m	92	40
V1	m	93	35
V1	m	94	37
V1	m	95	35
V1	m	96	34
V1	m	97	34
V1	m	98	34
V1	m	99	36
V1	m/2	0	37
V1	m/2	1	35
V1	m/2	2	30
V1	m/2	3	40
V1	m/2	4	36
V1	m/2	5	38
V1	m/2	6	34
V1	m/2	7	35
V1	m/2	8	31
V1	m/2	9	38
V1	m/2	10	49
V1	m/2	11	36
V1	m/2	12	30
V1	m/2	13	38
V1	m/2	14	33
V1	m/2	15	35
V1	m/2	16	31
V1	m/2	17	35
V1	m/2	18	32
V1	m/2	19	37
V1	m/2	20	43
V1	m/2	21	38
V1	m/2	22	37
V1	m/2	23	37
V1	m/2	24	49
V1	m/2	25	39
V1	m/2	26	31
V1	m/2	27	36
V1	m/2	28	37
V1	m/2	29	41
V1	m/2	30	33
V1	m/2	31	40
V1	m/2	32	44
V1	m/2	33	28
V1	m/2	34	28
V1	m/2	35	39
V1	m/2	36	39
V1	m/2	37	28
V1	m/2	38	37
V1	m/2	39	28
V1	m/2	40	41
V1	m/2	41	30
V1	m/2	42	34
V1	m/2	43	34
V1	m/2	44	42
V1	m/2	45	33
V1	m/2	46	38
V1	m/2	47	30
V1	m/2	48	38
V1	m/2	49	39
V1	m/2	50	33
V1	m/2	51	37
V1	m/2	52	35
V1	m/2	53	39
V1	m/2	54	41
V1	m/2	55	37
V1	m/2	56	34
V1	m/2	57	31
V1	m/2	58	37
V1	m/2	59	34
V1	m/2	60	37
V1	m/2	61	37
V1	m/2	62	38
V1	m/2	63	39
V1	m/2	64	39
V1	m/2	65	36
V1	m/2	66	35
V1	m/2	67	33
V1	m/2	68	39
V1	m/2	69	39
V1	m/2	70	33
V1	m/2	71	37
V1	m/2	72	37
V1	m/2	73	35
V1	m/2	74	38
V1	m/2	75	42
V1	m/2	76	33
V1	m/2	77	43
V1	m/2	78	36
V1	m/2	79	30
V1	m/2	80	31
V1	m/2	81	42
V1	m/2	82	37
V1	m/2	83	32
V1	m/2	84	40
V1	m/2	85	40
V1	m/2	86	40
V1	m/2	87	40
V1	m/2	88	42
V1	m/2	89	38
V1	m/2	90	37
V1	m/2	91	34
V1	m/2	92	35
V1	m/2	93	36
V1	m/2	94	36
V1	m/2	95	32
V1	m/2	96	39
V1	m/2	97	36
V1	m/2	98	37
V1	m/2	99	42
V1	m/4	0	31
V1	m/4	1	39
V1	m/4	2	30
V1	m/4	3	36
V1	m/4	4	26
V1	m/4	5	37
V1	m/4	6	30
V1	m/4	7	42
V1	m/4	8	49
V1	m/4	9	54
V1	m/4	10	34
V1	m/4	11	38
V1	m/4	12	31
V1	m/4	13	40
V1	m/4	14	47
V1	m/4	15	35
V1	m/4	16	61
V1	m/4	17	27
V1	m/4	18	26
V1	m/4	19	38
V1	m/4	20	70
V1	m/4	21	41
V1	m/4	22	33
V1	m/4	23	26
V1	m/4	24	40
V1	m/4	25	41
V1	m/4	26	26
V1	m/4	27	39
V1	m/4	28	46
V1	m/4	29	33
V1	m/4	30	42
V1	m/4	31	27
V1	m/4	32	30
V1	m/4	33	42
V1	m/4	34	48
V1	m/4	35	37
V1	m/4	36	35
V1	m/4	37	44
V1	m/4	38	44
V1	m/4	39	42
V1	m/4	40	34
V1	m/4	41	50
V1	m/4	42	38
V1	m/4	43	33
V1	m/4	44	44
V1	m/4	45	34
V1	m/4	46	36
V1	m/4	47	41
V1	m/4	48	30
V1	m/4	49	60
V1	m/4	50	31
V1	m/4	51	43
V1	m/4	52	48
V1	m/4	53	37
V1	m/4	54	31
V1	m/4	55	39
V1	m/4	56	36
V1	m/4	57	34
V1	m/4	58	39
V1	m/4	59	38
V1	m/4	60	46
V1	m/4	61	46
V1	m/4	62	36
V1	m/4	63	38
V1	m/4	64	43
V1	m/4	65	35
V1	m/4	66	28
V1	m/4	67	47
V1	m/4	68	42
V1	m/4	69	48
V1	m/4	70	41
V1	m/4	71	40
V1	m/4	72	48
V1	m/4	73	31
V1	m/4	74	28
V1	m/4	75	56
V1	m/4	76	37
V1	m/4	77	35
V1	m/4	78	49
V1	m/4	79	32
V1	m/4	80	42
V1	m/4	81	41
V1	m/4	82	53
V1	m/4	83	36
V1	m/4	84	35
V1	m/4	85	20
V1	m/4	86	41
V1	m/4	87	54
V1	m/4	88	33
V1	m/4	89	33
V1	m/4	90	35
V1	m/4	91	42
V1	m/4	92	27
V1	m/4	93	51
V1	m/4	94	22
V1	m/4	95	29
V1	m/4	96	31
V1	m/4	97	38
V1	m/4	98	38
V1	m/4	99	56
V1	m/8	0	32
V1	m/8	1	52
V1	m/8	2	109
V1	m/8	3	96
V1	m/8	4	39
V1	m/8	5	33
V1	m/8	6	55
V1	m/8	7	24
V1	m/8	8	27
V1	m/8	9	31
V1	m/8	10	33
V1	m/8	11	35
V1	m/8	12	44
V1	m/8	13	30
V1	m/8	14	32
V1	m/8	15	39
V1	m/8	16	93
V1	m/8	17	30
V1	m/8	18	34
V1	m/8	19	14
V1	m/8	20	21
V1	m/8	21
V1	m/8	22	41
V1	m/8	23	11
V1	m/8	24	31
V1	m/8	25	45
V1	m/8	26	36
V1	m/8	27
V1	m/8	28	31
V1	m/8	29	31
V1	m/8	30	18
V1	m/8	31	34
V1	m/8	32	79
V1	m/8	33	29
V1	m/8	34	40
V1	m/8	35	38
V1	m/8	36	36
V1	m/8	37	53
V1	m/8	38	40
V1	m/8	39	70
V1	m/8	40	16
V1	m/8	41	39
V1	m/8	42	40
V1	m/8	43	39
V1	m/8	44	36
V1	m/8	45	56
V1	m/8	46	40
V1	m/8	47	130
V1	m/8	48	16
V1	m/8	49	45
V1	m/8	50	59
V1	m/8	51	23
V1	m/8	52	44
V1	m/8	53	17
V1	m/8	54	20
V1	m/8	55	50
V1	m/8	56	22
V1	m/8	57	29
V1	m/8	58	30
V1	m/8	59	95
V1	m/8	60	31
V1	m/8	61	3
V1	m/8	62	16
V1	m/8	63	57
V1	m/8	64	13
V1	m/8	65	33
V1	m/8	66	81
V1	m/8	67	53
V1	m/8	68	45
V1	m/8	69	53
V1	m/8	70	27
V1	m/8	71	132
V1	m/8	72	16
V1	m/8	73	26
V1	m/8	74	20
V1	m/8	75	34
V1	m/8	76	33
V1	m/8	77	57
V1	m/8	78	27
V1	m/8	79	71
V1	m/8	80	15
V1	m/8	81	44
V1	m/8	82	39
V1	m/8	83	26
V1	m/8	84
V1	m/8	85	51
V1	m/8	86	49
V1	m/8	87	47
V1	m/8	88	64
V1	m/8	89	40
V1	m/8	90	52
V1	m/8	91	25
V1	m/8	92	53
V1	m/8	93	32
V1	m/8	94	46
V1	m/8	95	21
V1	m/8	96	34
V1	m/8	97	61
V1	m/8	98	36
V1	m/8	99	37
V2	p	0	49
V2	p	1	52
V2	p	2	49
V2	p	3	52
V2	p	4	50
V2	p	5	54
V2	p	6	53
V2	p	7	54
V2	p	8	53
V2	p	9	52
V2	p	10	51
V2	p	11	51
V2	p	12	50
V2	p	13	49
V2	p	14	53
V2	p	15	53
V2	p	16	49
V2	p	17	52
V2	p	18	51
V2	p	19	54
V2	p	20	54
V2	p	21	49
V2	p	22	50
V2	p	23	52
V2	p	24	51
V2	p	25	52
V2	p	26	53
V2	p	27	51
V2	p	28	49
V2	p	29	49
V2	p	30	51
V2	p	31	50
V2	p	32	51
V2	p	33	49
V2	p	34	54
V2	p	35	53
V2	p	36	52
V2	p	37	52
V2	p	38	50
V2	p	39	48
V2	p	40	53
V2	p	41	48
V2	p	42	49
V2	p	43	51
V2	p	44	51
V2	p	45	55
V2	p	46	54
V2	p	47	47
V2	p	48	53
V2	p	49	54
V2	p	50	54
V2	p	51	52
V2	p	52	51
V2	p	53	51
V2	p	54	53
V2	p	55	53
V2	p	56	51
V2	p	57	48
V2	p	58	50
V2	p	59	50
V2	p	60	50
V2	p	61	51
V2	p	62	54
V2	p	63	53
V2	p	64	49
V2	p	65	50
V2	p	66	53
V2	p	67	51
V2	p	68	52
V2	p	69	51
V2	p	70	50
V2	p	71	52
V2	p	72	48
V2	p	73	49
V2	p	74	53
V2	p	75	51
V2	p	76	50
V2	p	77	52
V2	p	78	51
V2	p	79	53
V2	p	80	51
V2	p	81	52
V2	p	82	51
V2	p	83	51
V2	p	84	51
V2	p	85	53
V2	p	86	52
V2	p	87	55
V2	p	88	50
V2	p	89	51
V2	p	90	52
V2	p	91	49
V2	p	92	48
V2	p	93	52
V2	p	94	51
V2	p	95	50
V2	p	96	51
V2	p	97	52
V2	p	98	50
V2	p	99	50
V2	m	0	49
V2	m	1	49
V2	m	2	50
V2	m	3	46
V2	m	4	50
V2	m	5	51
V2	m	6	44
V2	m	7	58
V2	m	8	51
V2	m	9	51
V2	m	10	43
V2	m	11	49
V2	m	12	49
V2	m	13	45
V2	m	14	50
V2	m	15	54
V2	m	16	50
V2	m	17	49
V2	m	18	48
V2	m	19	53
V2	m	20	51
V2	m	21	49
V2	m	22	51
V2	m	23	47
V2	m	24	49
V2	m	25	50
V2	m	26	45
V2	m	27	52
V2	m	28	47
V2	m	29	50
V2	m	30	48
V2	m	31	48
V2	m	32	47
V2	m	33	47
V2	m	34	52
V2	m	35	52
V2	m	36	49
V2	m	37	49
V2	m	38	48
V2	m	39	46
V2	m	40	54
V2	m	41	45
V2	m	42	47
V2	m	43	49
V2	m	44	50
V2	m	45	54
V2	m	46	55
V2	m	47	50
V2	m	48	53
V2	m	49	54
V2	m	50	51
V2	m	51	51
V2	m	52	53
V2	m	53	48
V2	m	54	48
V2	m	55	48
V2	m	56	49
V2	m	57	47
V2	m	58	48
V2	m	59	47
V2	m	60	49
V2	m	61	46
V2	m	62	46
V2	m	63	49
V2	m	64	52
V2	m	65	47
V2	m	66	50
V2	m	67	48
V2	m	68	53
V2	m	69	52
V2	m	70	47
V2	m	71	50
V2	m	72	49
V2	m	73	49
V2	m	74	49
V2	m	75	50
V2	m	76	52
V2	m	77	52
V2	m	78	50
V2	m	79	50
V2	m	80	48
V2	m	81	48
V2	m	82	52
V2	m	83	58
V2	m	84	57
V2	m	85	50
V2	m	86	48
V2	m	87	47
V2	m	88	48
V2	m	89	49
V2	m	90	46
V2	m	91	47
V2	m	92	49
V2	m	93	51
V2	m	94	48
V2	m	95	50
V2	m	96	45
V2	m	97	48
V2	m	98	49
V2	m	99	52
V2	m/2	0	60
V2	m/2	1	41
V2	m/2	2	49
V2	m/2	3	43
V2	m/2	4	55
V2	m/2	5	51
V2	m/2	6	54
V2	m/2	7	44
V2	m/2	8	54
V2	m/2	9	46
V2	m/2	10	54
V2	m/2	11	55
V2	m/2	12	54
V2	m/2	13	55
V2	m/2	14	48
V2	m/2	15	53
V2	m/2	16	51
V2	m/2	17	45
V2	m/2	18	55
V2	m/2	19	49
V2	m/2	20	45
V2	m/2	21	43
V2	m/2	22	51
V2	m/2	23	46
V2	m/2	24	51
V2	m/2	25	49
V2	m/2	26	51
V2	m/2	27	60
V2	m/2	28	49
V2	m/2	29	58
V2	m/2	30	51
V2	m/2	31	56
V2	m/2	32	48
V2	m/2	33	60
V2	m/2	34	46
V2	m/2	35	48
V2	m/2	36	46
V2	m/2	37	49
V2	m/2	38	51
V2	m/2	39	58
V2	m/2	40	41
V2	m/2	41	48
V2	m/2	42	45
V2	m/2	43	51
V2	m/2	44	54
V2	m/2	45	57
V2	m/2	46	48
V2	m/2	47	50
V2	m/2	48	55
V2	m/2	49	60
V2	m/2	50	53
V2	m/2	51	46
V2	m/2	52	54
V2	m/2	53	57
V2	m/2	54	49
V2	m/2	55	50
V2	m/2	56	49
V2	m/2	57	41
V2	m/2	58	54
V2	m/2	59	52
V2	m/2	60	50
V2	m/2	61	51
V2	m/2	62	55
V2	m/2	63	45
V2	m/2	64	50
V2	m/2	65	55
V2	m/2	66	44
V2	m/2	67	43
V2	m/2	68	49
V2	m/2	69	51
V2	m/2	70	51
V2	m/2	71	57
V2	m/2	72	47
V2	m/2	73	46
V2	m/2	74	50
V2	m/2	75	48
V2	m/2	76	48
V2	m/2	77	46
V2	m/2	78	52
V2	m/2	79	55
V2	m/2	80	65
V2	m/2	81	57
V2	m/2	82	56
V2	m/2	83	50
V2	m/2	84	49
V2	m/2	85	47
V2	m/2	86	45
V2	m/2	87	52
V2	m/2	88	44
V2	m/2	89	52
V2	m/2	90	47
V2	m/2	91	58
V2	m/2	92	50
V2	m/2	93	50
V2	m/2	94	56
V2	m/2	95	57
V2	m/2	96	50
V2	m/2	97	42
V2	m/2	98	56
V2	m/2	99	54
V2	m/4	0	46
V2	m/4	1	52
V2	m/4	2	40
V2	m/4	3	42
V2	m/4	4	66
V2	m/4	5	40
V2	m/4	6	45
V2	m/4	7	39
V2	m/4	8	46
V2	m/4	9	59
V2	m/4	10	66
V2	m/4	11	59
V2	m/4	12	52
V2	m/4	13	40
V2	m/4	14	69
V2	m/4	15	36
V2	m/4	16	41
V2	m/4	17	61
V2	m/4	18	49
V2	m/4	19	44
V2	m/4	20	71
V2	m/4	21	43
V2	m/4	22	47
V2	m/4	23	61
V2	m/4	24	51
V2	m/4	25	60
V2	m/4	26	51
V2	m/4	27	68
V2	m/4	28	53
V2	m/4	29	37
V2	m/4	30	57
V2	m/4	31	77
V2	m/4	32	47
V2	m/4	33	63
V2	m/4	34	49
V2	m/4	35	59
V2	m/4	36	61
V2	m/4	37	50
V2	m/4	38	39
V2	m/4	39	55
V2	m/4	40	46
V2	m/4	41	53
V2	m/4	42	55
V2	m/4	43	53
V2	m/4	44	45
V2	m/4	45	49
V2	m/4	46	56
V2	m/4	47	57
V2	m/4	48	49
V2	m/4	49	56
V2	m/4	50	43
V2	m/4	51	51
V2	m/4	52	38
V2	m/4	53	72
V2	m/4	54	49
V2	m/4	55	52
V2	m/4	56	55
V2	m/4	57	37
V2	m/4	58	52
V2	m/4	59	42
V2	m/4	60	54
V2	m/4	61	62
V2	m/4	62	56
V2	m/4	63	46
V2	m/4	64	71
V2	m/4	65	34
V2	m/4	66	48
V2	m/4	67	46
V2	m/4	68	44
V2	m/4	69	45
V2	m/4	70	51
V2	m/4	71	48
V2	m/4	72	45
V2	m/4	73	44
V2	m/4	74	62
V2	m/4	75	64
V2	m/4	76	52
V2	m/4	77	63
V2	m/4	78	46
V2	m/4	79	56
V2	m/4	80	47
V2	m/4	81	64
V2	m/4	82	45
V2	m/4	83	35
V2	m/4	84	52
V2	m/4	85	54
V2	m/4	86	42
V2	m/4	87	50
V2	m/4	88	58
V2	m/4	89	57
V2	m/4	90	75
V2	m/4	91	57
V2	m/4	92	35
V2	m/4	93	31
V2	m/4	94	52
V2	m/4	95	50
V2	m/4	96	51
V2	m/4	97	33
V2	m/4	98	56
V2	m/4	99	44
V2	m/8	0	40
V2	m/8	1	60
V2	m/8	2	24
V2	m/8	3	38
V2	m/8	4	77
V2	m/8	5	68
V2	m/8	6	42
V2	m/8	7	35
V2	m/8	8	53
V2	m/8	9	39
V2	m/8	10	26
V2	m/8	11	57
V2	m/8	12	60
V2	m/8	13	56
V2	m/8	14	69
V2	m/8	15	45
V2	m/8	16	73
V2	m/8	17	43
V2	m/8	18	41
V2	m/8	19
V2	m/8	20	93
V2	m/8	21	42
V2	m/8	22	64
V2	m/8	23	41
V2	m/8	24	11
V2	m/8	25	58
V2	m/8	26	60
V2	m/8	27	69
V2	m/8	28	36
V2	m/8	29	41
V2	m/8	30	46
V2	m/8	31	41
V2	m/8	32	34
V2	m/8	33	58
V2	m/8	34	60
V2	m/8	35	102
V2	m/8	36	52
V2	m/8	37	42
V2	m/8	38	46
V2	m/8	39	58
V2	m/8	40	71
V2	m/8	41	32
V2	m/8	42	41
V2	m/8	43	30
V2	m/8	44	64
V2	m/8	45	44
V2	m/8	46	70
V2	m/8	47	56
V2	m/8	48	74
V2	m/8	49	58
V2	m/8	50	47
V2	m/8	51	33
V2	m/8	52	65
V2	m/8	53	69
V2	m/8	54	34
V2	m/8	55	58
V2	m/8	56	42
V2	m/8	57	29
V2	m/8	58	67
V2	m/8	59	61
V2	m/8	60	41
V2	m/8	61	37
V2	m/8	62	39
V2	m/8	63	33
V2	m/8	64	89
V2	m/8	65	71
V2	m/8	66	27
V2	m/8	67	66
V2	m/8	68	38
V2	m/8	69	64
V2	m/8	70	75
V2	m/8	71	63
V2	m/8	72	62
V2	m/8	73	67
V2	m/8	74	38
V2	m/8	75	74
V2	m/8	76	51
V2	m/8	77	43
V2	m/8	78	62
V2	m/8	79	73
V2	m/8	80	82
V2	m/8	81	33
V2	m/8	82	57
V2	m/8	83	66
V2	m/8	84	60
V2	m/8	85	35
V2	m/8	86	63
V2	m/8	87	56
V2	m/8	88	50
V2	m/8	89	38
V2	m/8	90	55
V2	m/8	91	57
V2	m/8	92	23
V2	m/8	93	56
V2	m/8	94	41
V2	m/8	95	73
V2	m/8	96	65
V2	m/8	97	36
V2	m/8	98	41
V2	m/8	99	61
V3	p	0	61
V3	p	1	60
V3	p	2	60
V3	p	3	60
V3	p	4	61
V3	p	5	59
V3	p	6	62
V3	p	7	62
V3	p	8	62
V3	p	9	62
V3	p	10	61
V3	p	11	64
V3	p	12	61
V3	p	13	61
V3	p	14	61
V3	p	15	64
V3	p	16	63
V3	p	17	61
V3	p	18	62
V3	p	19	61
V3	p	20	62
V3	p	21	63
V3	p	22	63
V3	p	23	61
V3	p	24	59
V3	p	25	63
V3	p	26	58
V3	p	27	59
V3	p	28	60
V3	p	29	60
V3	p	30	62
V3	p	31	59
V3	p	32	58
V3	p	33	63
V3	p	34	62
V3	p	35	61
V3	p	36	63
V3	p	37	58
V3	p	38	60
V3	p	39	61
V3	p	40	59
V3	p	41	59
V3	p	42	59
V3	p	43	61
V3	p	44	60
V3	p	45	62
V3	p	46	63
V3	p	47	61
V3	p	48	63
V3	p	49	63
V3	p	50	61
V3	p	51	61
V3	p	52	64
V3	p	53	61
V3	p	54	62
V3	p	55	59
V3	p	56	64
V3	p	57	61
V3	p	58	59
V3	p	59	62
V3	p	60	63
V3	p	61	58
V3	p	62	59
V3	p	63	61
V3	p	64	60
V3	p	65	63
V3	p	66	62
V3	p	67	59
V3	p	68	61
V3	p	69	59
V3	p	70	60
V3	p	71	62
V3	p	72	61
V3	p	73	61
V3	p	74	60
V3	p	75	62
V3	p	76	61
V3	p	77	60
V3	p	78	62
V3	p	79	61
V3	p	80	60
V3	p	81	59
V3	p	82	63
V3	p	83	64
V3	p	84	59
V3	p	85	62
V3	p	86	61
V3	p	87	62
V3	p	88	61
V3	p	89	61
V3	p	90	59
V3	p	91	60
V3	p	92	62
V3	p	93	60
V3	p	94	62
V3	p	95	59
V3	p	96	61
V3	p	97	59
V3	p	98	63
V3	p	99	61
V3	m	0	60
V3	m	1	57
V3	m	2	57
V3	m	3	60
V3	m	4	57
V3	m	5	64
V3	m	6	60
V3	m	7	59
V3	m	8	61
V3	m	9	60
V3	m	10	57
V3	m	11	57
V3	m	12	61
V3	m	13	61
V3	m	14	62
V3	m	15	61
V3	m	16	58
V3	m	17	58
V3	m	18	58
V3	m	19	58
V3	m	20	60
V3	m	21	59
V3	m	22	58
V3	m	23	52
V3	m	24	61
V3	m	25	61
V3	m	26	60
V3	m	27	59
V3	m	28	59
V3	m	29	62
V3	m	30	56
V3	m	31	61
V3	m	32	61
V3	m	33	66
V3	m	34	61
V3	m	35	57
V3	m	36	58
V3	m	37	60
V3	m	38	61
V3	m	39	61
V3	m	40	63
V3	m	41	62
V3	m	42	56
V3	m	43	59
V3	m	44	60
V3	m	45	59
V3	m	46	61
V3	m	47	62
V3	m	48	58
V3	m	49	61
V3	m	50	62
V3	m	51	59
V3	m	52	62
V3	m	53	57
V3	m	54	56
V3	m	55	60
V3	m	56	59
V3	m	57	58
V3	m	58	59
V3	m	59	60
V3	m	60	59
V3	m	61	62
V3	m	62	62
V3	m	63	59
V3	m	64	58
V3	m	65	57
V3	m	66	58
V3	m	67	62
V3	m	68	56
V3	m	69	59
V3	m	70	59
V3	m	71	58
V3	m	72	58
V3	m	73	58
V3	m	74	58
V3	m	75	59
V3	m	76	60
V3	m	77	58
V3	m	78	55
V3	m	79	58
V3	m	80	62
V3	m	81	58
V3	m	82	64
V3	m	83	64
V3	m	84	57
V3	m	85	61
V3	m	86	57
V3	m	87	65
V3	m	88	59
V3	m	89	57
V3	m	90	61
V3	m	91	56
V3	m	92	60
V3	m	93	55
V3	m	94	60
V3	m	95	61
V3	m	96	60
V3	m	97	63
V3	m	98	59
V3	m	99	60
V3	m/2	0	62
V3	m/2	1	69
V3	m/2	2	56
V3	m/2	3	65
V3	m/2	4	57
V3	m/2	5	64
V3	m/2	6	62
V3	m/2	7	65
V3	m/2	8	55
V3	m/2	9	58
V3	m/2	10	63
V3	m/2	11	63
V3	m/2	12	64
V3	m/2	13	61
V3	m/2	14	66
V3	m/2	15	58
V3	m/2	16	57
V3	m/2	17	57
V3	m/2	18	56
V3	m/2	19	53
V3	m/2	20	62
V3	m/2	21	72
V3	m/2	22	61
V3	m/2	23	57
V3	m/2	24	58
V3	m/2	25	57
V3	m/2	26	56
V3	m/2	27	54
V3	m/2	28	61
V3	m/2	29	66
V3	m/2	30	59
V3	m/2	31	57
V3	m/2	32	65
V3	m/2	33	56
V3	m/2	34	58
V3	m/2	35	62
V3	m/2	36	61
V3	m/2	37	67
V3	m/2	38	59
V3	m/2	39	62
V3	m/2	40	63
V3	m/2	41	60
V3	m/2	42	61
V3	m/2	43	55
V3	m/2	44	59
V3	m/2	45	65
V3	m/2	46	58
V3	m/2	47	52
V3	m/2	48	59
V3	m/2	49	46
V3	m/2	50	66
V3	m/2	51	71
V3	m/2	52	59
V3	m/2	53	53
V3	m/2	54	58
V3	m/2	55	70
V3	m/2	56	62
V3	m/2	57	60
V3	m/2	58	59
V3	m/2	59	58
V3	m/2	60	57
V3	m/2	61	60
V3	m/2	62	53
V3	m/2	63	57
V3	m/2	64	58
V3	m/2	65	59
V3	m/2	66	67
V3	m/2	67	59
V3	m/2	68	54
V3	m/2	69	63
V3	m/2	70	63
V3	m/2	71	58
V3	m/2	72	61
V3	m/2	73	56
V3	m/2	74	55
V3	m/2	75	64
V3	m/2	76	61
V3	m/2	77	64
V3	m/2	78	53
V3	m/2	79	60
V3	m/2	80	60
V3	m/2	81	61
V3	m/2	82	61
V3	m/2	83	57
V3	m/2	84	56
V3	m/2	85	56
V3	m/2	86	55
V3	m/2	87	56
V3	m/2	88	59
V3	m/2	89	59
V3	m/2	90	53
V3	m/2	91	62
V3	m/2	92	72
V3	m/2	93	61
V3	m/2	94	63
V3	m/2	95	60
V3	m/2	96	55
V3	m/2	97	60
V3	m/2	98	62
V3	m/2	99	58
V3	m/4	0	50
V3	m/4	1	52
V3	m/4	2	62
V3	m/4	3	49
V3	m/4	4	55
V3	m/4	5	59
V3	m/4	6	55
V3	m/4	7	69
V3	m/4	8	47
V3	m/4	9	74
V3	m/4	10	58
V3	m/4	11	61
V3	m/4	12	57
V3	m/4	13	55
V3	m/4	14	62
V3	m/4	15	62
V3	m/4	16	47
V3	m/4	17	46
V3	m/4	18	73
V3	m/4	19	51
V3	m/4	20	68
V3	m/4	21	53
V3	m/4	22	62
V3	m/4	23	67
V3	m/4	24	50
V3	m/4	25	72
V3	m/4	26	65
V3	m/4	27	54
V3	m/4	28	75
V3	m/4	29	50
V3	m/4	30	59
V3	m/4	31	64
V3	m/4	32	55
V3	m/4	33	47
V3	m/4	34	51
V3	m/4	35	53
V3	m/4	36	68
V3	m/4	37	63
V3	m/4	38	76
V3	m/4	39	63
V3	m/4	40	69
V3	m/4	41	73
V3	m/4	42	46
V3	m/4	43	67
V3	m/4	44	56
V3	m/4	45	75
V3	m/4	46	48
V3	m/4	47	53
V3	m/4	48	52
V3	m/4	49	56
V3	m/4	50	58
V3	m/4	51	47
V3	m/4	52	59
V3	m/4	53	56
V3	m/4	54	65
V3	m/4	55	72
V3	m/4	56	64
V3	m/4	57	50
V3	m/4	58	70
V3	m/4	59	70
V3	m/4	60	65
V3	m/4	61	70
V3	m/4	62	52
V3	m/4	63	69
V3	m/4	64	65
V3	m/4	65	63
V3	m/4	66	71
V3	m/4	67	64
V3	m/4	68	63
V3	m/4	69	75
V3	m/4	70	46
V3	m/4	71	55
V3	m/4	72	78
V3	m/4	73	49
V3	m/4	74	74
V3	m/4	75	59
V3	m/4	76	66
V3	m/4	77	63
V3	m/4	78	64
V3	m/4	79	72
V3	m/4	80	79
V3	m/4	81	59
V3	m/4	82	63
V3	m/4	83	62
V3	m/4	84	49
V3	m/4	85	48
V3	m/4	86	67
V3	m/4	87	41
V3	m/4	88	41
V3	m/4	89	58
V3	m/4	90	61
V3	m/4	91	51
V3	m/4	92	76
V3	m/4	93	63
V3	m/4	94	71
V3	m/4	95	58
V3	m/4	96	55
V3	m/4	97	44
V3	m/4	98	57
V3	m/4	99	73
V3	m/8	0	48
V3	m/8	1	60
V3	m/8	2	47
V3	m/8	3	96
V3	m/8	4	60
V3	m/8	5	89
V3	m/8	6	86
V3	m/8	7	75
V3	m/8	8	73
V3	m/8	9	105
V3	m/8	10	71
V3	m/8	11	58
V3	m/8	12	60
V3	m/8	13	70
V3	m/8	14	56
V3	m/8	15	65
V3	m/8	16	44
V3	m/8	17	24
V3	m/8	18	50
V3	m/8	19	70
V3	m/8	20	58
V3	m/8	21	51
V3	m/8	22	45
V3	m/8	23	36
V3	m/8	24	74
V3	m/8	25	72
V3	m/8	26	23
V3	m/8	27	73
V3	m/8	28	70
V3	m/8	29	58
V3	m/8	30	29
V3	m/8	31	74
V3	m/8	32	63
V3	m/8	33	62
V3	m/8	34	36
V3	m/8	35	38
V3	m/8	36	48
V3	m/8	37	51
V3	m/8	38	52
V3	m/8	39	30
V3	m/8	40	31
V3	m/8	41	64
V3	m/8	42	89
V3	m/8	43	88
V3	m/8	44	36
V3	m/8	45	40
V3	m/8	46	98
V3	m/8	47	23
V3	m/8	48	72
V3	m/8	49	78
V3	m/8	50	72
V3	m/8	51	91
V3	m/8	52	73
V3	m/8	53	40
V3	m/8	54	64
V3	m/8	55	54
V3	m/8	56	63
V3	m/8	57	69
V3	m/8	58	75
V3	m/8	59	49
V3	m/8	60	56
V3	m/8	61	56
V3	m/8	62	54
V3	m/8	63	73
V3	m/8	64	53
V3	m/8	65	51
V3	m/8	66	68
V3	m/8	67	50
V3	m/8	68	60
V3	m/8	69	57
V3	m/8	70	26
V3	m/8	71	53
V3	m/8	72	93
V3	m/8	73	94
V3	m/8	74	69
V3	m/8	75	49
V3	m/8	76	45
V3	m/8	77
V3	m/8	78	59
V3	m/8	79	71
V3	m/8	80	56
V3	m/8	81	35
V3	m/8	82	64
V3	m/8	83	78
V3	m/8	84	70
V3	m/8	85	37
V3	m/8	86	73
V3	m/8	87	78
V3	m/8	88	52
V3	m/8	89	27
V3	m/8	90	45
V3	m/8	91	53
V3	m/8	92	19
V3	m/8	93	39
V3	m/8	94	70
V3	m/8	95	26
V3	m/8	96	53
V3	m/8	97	110
V3	m/8	98	66
V3	m/8	99	65
hV4	p	0	91
hV4	p	1	91
hV4	p	2	95
hV4	p	3	90
hV4	p	4	92
hV4	p	5	96
hV4	p	6	98
hV4	p	7	94
hV4	p	8	94
hV4	p	9	88
hV4	p	10	96
hV4	p	11	98
hV4	p	12	97
hV4	p	13	91
hV4	p	14	89
hV4	p	15	92
hV4	p	16	95
hV4	p	17	99
hV4	p	18	100
hV4	p	19	96
hV4	p	20	91
hV4	p	21	98
hV4	p	22	97
hV4	p	23	98
hV4	p	24	89
hV4	p	25	97
hV4	p	26	97
hV4	p	27	94
hV4	p	28	100
hV4	p	29	93
hV4	p	30	95
hV4	p	31	100
hV4	p	32	90
hV4	p	33	90
hV4	p	34	96
hV4	p	35	94
hV4	p	36	98
hV4	p	37	104
hV4	p	38	99
hV4	p	39	97
hV4	p	40	92
hV4	p	41	87
hV4	p	42	96
hV4	p	43	91
hV4	p	44	95
hV4	p	45	99
hV4	p	46	100
hV4	p	47	91
hV4	p	48	98
hV4	p	49	95
hV4	p	50	93
hV4	p	51	93
hV4	p	52	100
hV4	p	53	94
hV4	p	54	92
hV4	p	55	95
hV4	p	56	94
hV4	p	57	92
hV4	p	58	92
hV4	p	59	95
hV4	p	60	98
hV4	p	61	92
hV4	p	62	95
hV4	p	63	91
hV4	p	64	92
hV4	p	65	92
hV4	p	66	92
hV4	p	67	91
hV4	p	68	95
hV4	p	69	96
hV4	p	70	89
hV4	p	71	87
hV4	p	72	94
hV4	p	73	95
hV4	p	74	97
hV4	p	75	97
hV4	p	76	93
hV4	p	77	104
hV4	p	78	95
hV4	p	79	89
hV4	p	80	95
hV4	p	81	92
hV4	p	82	94
hV4	p	83	94
hV4	p	84	94
hV4	p	85	98
hV4	p	86	95
hV4	p	87	93
hV4	p	88	97
hV4	p	89	98
hV4	p	90	101
hV4	p	91	92
hV4	p	92	100
hV4	p	93	92
hV4	p	94	97
hV4	p	95	97
hV4	p	96	94
hV4	p	97	93
hV4	p	98	97
hV4	p	99	92
hV4	m	0	85
hV4	m	1	87
hV4	m	2	87
hV4	m	3	91
hV4	m	4	91
hV4	m	5	78
hV4	m	6	79
hV4	m	7	88
hV4	m	8	90
hV4	m	9	79
hV4	m	10	87
hV4	m	11	86
hV4	m	12	89
hV4	m	13	89
hV4	m	14	80
hV4	m	15	81
hV4	m	16	91
hV4	m	17	89
hV4	m	18	85
hV4	m	19	79
hV4	m	20	92
hV4	m	21	85
hV4	m	22	90
hV4	m	23	103
hV4	m	24	91
hV4	m	25	83
hV4	m	26	87
hV4	m	27	78
hV4	m	28	86
hV4	m	29	94
hV4	m	30	87
hV4	m	31	93
hV4	m	32	88
hV4	m	33	87
hV4	m	34	91
hV4	m	35	88
hV4	m	36	88
hV4	m	37	88
hV4	m	38	89
hV4	m	39	91
hV4	m	40	85
hV4	m	41	83
hV4	m	42	88
hV4	m	43	90
hV4	m	44	80
hV4	m	45	84
hV4	m	46	89
hV4	m	47	95
hV4	m	48	86
hV4	m	49	88
hV4	m	50	89
hV4	m	51	91
hV4	m	52	82
hV4	m	53	81
hV4	m	54	88
hV4	m	55	93
hV4	m	56	90
hV4	m	57	81
hV4	m	58	79
hV4	m	59	82
hV4	m	60	84
hV4	m	61	88
hV4	m	62	85
hV4	m	63	89
hV4	m	64	89
hV4	m	65	87
hV4	m	66	85
hV4	m	67	85
hV4	m	68	92
hV4	m	69	87
hV4	m	70	90
hV4	m	71	90
hV4	m	72	88
hV4	m	73	84
hV4	m	74	90
hV4	m	75	90
hV4	m	76	83
hV4	m	77	83
hV4	m	78	87
hV4	m	79	80
hV4	m	80	89
hV4	m	81	82
hV4	m	82	86
hV4	m	83	101
hV4	m	84	85
hV4	m	85	94
hV4	m	86	83
hV4	m	87	82
hV4	m	88	88
hV4	m	89	90
hV4	m	90	94
hV4	m	91	86
hV4	m	92	88
hV4	m	93	87
hV4	m	94	85
hV4	m	95	84
hV4	m	96	84
hV4	m	97	84
hV4	m	98	87
hV4	m	99	83
hV4	m/2	0	81
hV4	m/2	1	60
hV4	m/2	2	95
hV4	m/2	3	85
hV4	m/2	4	92
hV4	m/2	5	73
hV4	m/2	6	78
hV4	m/2	7	82
hV4	m/2	8	94
hV4	m/2	9	100
hV4	m/2	10	89
hV4	m/2	11	84
hV4	m/2	12	83
hV4	m/2	13	71
hV4	m/2	14	91
hV4	m/2	15	88
hV4	m/2	16	84
hV4	m/2	17	83
hV4	m/2	18	95
hV4	m/2	19	79
hV4	m/2	20	91
hV4	m/2	21	72
hV4	m/2	22	101
hV4	m/2	23	90
hV4	m/2	24	81
hV4	m/2	25	79
hV4	m/2	26	93
hV4	m/2	27	85
hV4	m/2	28	80
hV4	m/2	29	100
hV4	m/2	30	93
hV4	m/2	31	96
hV4	m/2	32	99
hV4	m/2	33	81
hV4	m/2	34	105
hV4	m/2	35	106
hV4	m/2	36	101
hV4	m/2	37	91
hV4	m/2	38	79
hV4	m/2	39	96
hV4	m/2	40	79
hV4	m/2	41	87
hV4	m/2	42	89
hV4	m/2	43	85
hV4	m/2	44	93
hV4	m/2	45	73
hV4	m/2	46	74
hV4	m/2	47	76
hV4	m/2	48	90
hV4	m/2	49	93
hV4	m/2	50	88
hV4	m/2	51	85
hV4	m/2	52	77
hV4	m/2	53	85
hV4	m/2	54	97
hV4	m/2	55	83
hV4	m/2	56	82
hV4	m/2	57	82
hV4	m/2	58	85
hV4	m/2	59	95
hV4	m/2	60	88
hV4	m/2	61	78
hV4	m/2	62	91
hV4	m/2	63	85
hV4	m/2	64	80
hV4	m/2	65	90
hV4	m/2	66	100
hV4	m/2	67	82
hV4	m/2	68	81
hV4	m/2	69	92
hV4	m/2	70	86
hV4	m/2	71	78
hV4	m/2	72	79
hV4	m/2	73	92
hV4	m/2	74	91
hV4	m/2	75	96
hV4	m/2	76	82
hV4	m/2	77	73
hV4	m/2	78	100
hV4	m/2	79	93
hV4	m/2	80	82
hV4	m/2	81	81
hV4	m/2	82	85
hV4	m/2	83	76
hV4	m/2	84	79
hV4	m/2	85	76
hV4	m/2	86	75
hV4	m/2	87	79
hV4	m/2	88	91
hV4	m/2	89	79
hV4	m/2	90	85
hV4	m/2	91	70
hV4	m/2	92	92
hV4	m/2	93	79
hV4	m/2	94	81
hV4	m/2	95	88
hV4	m/2	96	84
hV4	m/2	97	83
hV4	m/2	98	88
hV4	m/2	99	89
hV4	m/4	0	67
hV4	m/4	1	92
hV4	m/4	2	94
hV4	m/4	3	94
hV4	m/4	4	77
hV4	m/4	5	66
hV4	m/4	6	68
hV4	m/4	7	72
hV4	m/4	8	89
hV4	m/4	9	93
hV4	m/4	10	74
hV4	m/4	11	11
hV4	m/4	12	89
hV4	m/4	13	99
hV4	m/4	14	87
hV4	m/4	15	36
hV4	m/4	16	72
hV4	m/4	17	85
hV4	m/4	18	68
hV4	m/4	19	98
hV4	m/4	20	86
hV4	m/4	21	95
hV4	m/4	22	66
hV4	m/4	23	96
hV4	m/4	24	64
hV4	m/4	25	75
hV4	m/4	26	77
hV4	m/4	27	87
hV4	m/4	28	74
hV4	m/4	29	94
hV4	m/4	30	129
hV4	m/4	31	11
hV4	m/4	32	76
hV4	m/4	33	80
hV4	m/4	34	51
hV4	m/4	35	84
hV4	m/4	36	73
hV4	m/4	37	78
hV4	m/4	38	79
hV4	m/4	39	79
hV4	m/4	40	91
hV4	m/4	41	80
hV4	m/4	42	81
hV4	m/4	43	81
hV4	m/4	44	93
hV4	m/4	45	80
hV4	m/4	46	76
hV4	m/4	47	55
hV4	m/4	48	83
hV4	m/4	49	97
hV4	m/4	50	42
hV4	m/4	51	141
hV4	m/4	52	87
hV4	m/4	53	57
hV4	m/4	54	91
hV4	m/4	55	99
hV4	m/4	56	82
hV4	m/4	57	88
hV4	m/4	58	92
hV4	m/4	59	91
hV4	m/4	60	87
hV4	m/4	61	93
hV4	m/4	62	89
hV4	m/4	63	86
hV4	m/4	64	82
hV4	m/4	65	57
hV4	m/4	66	46
hV4	m/4	67	95
hV4	m/4	68	84
hV4	m/4	69	83
hV4	m/4	70	66
hV4	m/4	71	101
hV4	m/4	72	104
hV4	m/4	73	75
hV4	m/4	74	84
hV4	m/4	75	76
hV4	m/4	76	84
hV4	m/4	77	68
hV4	m/4	78	83
hV4	m/4	79	82
hV4	m/4	80	79
hV4	m/4	81	78
hV4	m/4	82	62
hV4	m/4	83	79
hV4	m/4	84	89
hV4	m/4	85	90
hV4	m/4	86	81
hV4	m/4	87	107
hV4	m/4	88	83
hV4	m/4	89	86
hV4	m/4	90	73
hV4	m/4	91	90
hV4	m/4	92	88
hV4	m/4	93	62
hV4	m/4	94	119
hV4	m/4	95	151
hV4	m/4	96	91
hV4	m/4	97	83
hV4	m/4	98	98
hV4	m/4	99	87
hV4	m/8	0	83
hV4	m/8	1	57
hV4	m/8	2	92
hV4	m/8	3	110
hV4	m/8	4	53
hV4	m/8	5	108
hV4	m/8	6	70
hV4	m/8	7	202
hV4	m/8	8	149
hV4	m/8	9	73
hV4	m/8	10	105
hV4	m/8	11	60
hV4	m/8	12	53
hV4	m/8	13	90
hV4	m/8	14	67
hV4	m/8	15	32
hV4	m/8	16	28
hV4	m/8	17	97
hV4	m/8	18	83
hV4	m/8	19	36
hV4	m/8	20	10
hV4	m/8	21	67
hV4	m/8	22	14
hV4	m/8	23	92
hV4	m/8	24	127
hV4	m/8	25	101
hV4	m/8	26	63
hV4	m/8	27	50
hV4	m/8	28	62
hV4	m/8	29	59
hV4	m/8	30	97
hV4	m/8	31	89
hV4	m/8	32	90
hV4	m/8	33	82
hV4	m/8	34	71
hV4	m/8	35	84
hV4	m/8	36	56
hV4	m/8	37	68
hV4	m/8	38	154
hV4	m/8	39	90
hV4	m/8	40	157
hV4	m/8	41	85
hV4	m/8	42	171
hV4	m/8	43	93
hV4	m/8	44	161
hV4	m/8	45	118
hV4	m/8	46	121
hV4	m/8	47	95
hV4	m/8	48	99
hV4	m/8	49	48
hV4	m/8	50	97
hV4	m/8	51	74
hV4	m/8	52	67
hV4	m/8	53	75
hV4	m/8	54	61
hV4	m/8	55	8
hV4	m/8	56	80
hV4	m/8	57	89
hV4	m/8	58	97
hV4	m/8	59	91
hV4	m/8	60	58
hV4	m/8	61	40
hV4	m/8	62	69
hV4	m/8	63	71
hV4	m/8	64	61
hV4	m/8	65	16
hV4	m/8	66	73
hV4	m/8	67	105
hV4	m/8	68	117
hV4	m/8	69	65
hV4	m/8	70	102
hV4	m/8	71	134
hV4	m/8	72	30
hV4	m/8	73	112
hV4	m/8	74	83
hV4	m/8	75	79
hV4	m/8	76	102
hV4	m/8	77	145
hV4	m/8	78	80
hV4	m/8	79	58
hV4	m/8	80	91
hV4	m/8	81	86
hV4	m/8	82	80
hV4	m/8	83	110
hV4	m/8	84	56
hV4	m/8	85	135
hV4	m/8	86	74
hV4	m/8	87	137
hV4	m/8	88	77
hV4	m/8	89	95
hV4	m/8	90	124
hV4	m/8	91	117
hV4	m/8	92	47
hV4	m/8	93	38
hV4	m/8	94	63
hV4	m/8	95	83
hV4	m/8	96	104
hV4	m/8	97	139
hV4	m/8	98	129
[truncated: 1,001 more rows]
