# Supplementary material for: Perception and memory have distinct spatial tuning properties in human visual cortex
Source: Nat Commun. 2022 Oct 18;13:5864. doi: 10.1038/s41467-022-33161-8 (PMC9579130; doi:10.1038/s41467-022-33161-8)
Supplement: Supplementary file 4 — Source Data [file 41467_2022_33161_MOESM4_ESM.zip › source_data/fig5c.xlsx]

## Sheet: Sheet1
param	roi	assoc_err_rate	prop_mem_ci
loc_deg	V1	0	1
loc_deg	V1	0.25	1
loc_deg	V1	0.5	0.9
loc_deg	V1	0.75	0.16
loc_deg	V1	1	0.45
loc_deg	V2	0	1
loc_deg	V2	0.25	0.91
loc_deg	V2	0.5	0.57
loc_deg	V2	0.75	0.13
loc_deg	V2	1	0.27
loc_deg	V3	0	0.99
loc_deg	V3	0.25	0.82
loc_deg	V3	0.5	0.54
loc_deg	V3	0.75	0.09
loc_deg	V3	1	0.37
loc_deg	hV4	0	1
loc_deg	hV4	0.25	0.87
loc_deg	hV4	0.5	0.51
loc_deg	hV4	0.75	0.15
loc_deg	hV4	1	0.49
loc_deg	LO	0	1
loc_deg	LO	0.25	0.77
loc_deg	LO	0.5	0.31
loc_deg	LO	0.75	0.09
loc_deg	LO	1	0.28
loc_deg	V3ab	0	1
loc_deg	V3ab	0.25	0.86
loc_deg	V3ab	0.5	0.19
loc_deg	V3ab	0.75	0.08
loc_deg	V3ab	1	0.35
fwhm_deg	V1	0	0
fwhm_deg	V1	0.25	0
fwhm_deg	V1	0.5	0
fwhm_deg	V1	0.75	0.12
fwhm_deg	V1	1	0.03
fwhm_deg	V2	0	0
fwhm_deg	V2	0.25	0
fwhm_deg	V2	0.5	0.02
fwhm_deg	V2	0.75	0.15
fwhm_deg	V2	1	0.02
fwhm_deg	V3	0	0
fwhm_deg	V3	0.25	0.03
fwhm_deg	V3	0.5	0.2
fwhm_deg	V3	0.75	0.16
fwhm_deg	V3	1	0.01
fwhm_deg	hV4	0	1
fwhm_deg	hV4	0.25	1
fwhm_deg	hV4	0.5	0.33
fwhm_deg	hV4	0.75	0
fwhm_deg	hV4	1	0
fwhm_deg	LO	0	1
fwhm_deg	LO	0.25	0.86
fwhm_deg	LO	0.5	0.09
fwhm_deg	LO	0.75	0.01
fwhm_deg	LO	1	0
fwhm_deg	V3ab	0	1
fwhm_deg	V3ab	0.25	0.98
fwhm_deg	V3ab	0.5	0.2
fwhm_deg	V3ab	0.75	0
fwhm_deg	V3ab	1	0
