# Supplementary material for: Perception and memory have distinct spatial tuning properties in human visual cortex
Source: Nat Commun. 2022 Oct 18;13:5864. doi: 10.1038/s41467-022-33161-8 (PMC9579130; doi:10.1038/s41467-022-33161-8)
Supplement: Supplementary file 4 — Source Data [file 41467_2022_33161_MOESM4_ESM.zip › source_data/fig5d.xlsx]

## Sheet: Sheet1
param	roi	err_sigma	prop_mem_ci
loc_deg	V1	0	1
loc_deg	V1	30	0.86
loc_deg	V1	60	0.41
loc_deg	V1	90	0.18
loc_deg	V1	180	0.09
loc_deg	V2	0	1
loc_deg	V2	30	0.52
loc_deg	V2	60	0.23
loc_deg	V2	90	0.18
loc_deg	V2	180	0.08
loc_deg	V3	0	0.98
loc_deg	V3	30	0.7
loc_deg	V3	60	0.27
loc_deg	V3	90	0.2
loc_deg	V3	180	0.07
loc_deg	hV4	0	1
loc_deg	hV4	30	0.92
loc_deg	hV4	60	0.56
loc_deg	hV4	90	0.25
loc_deg	hV4	180	0.14
loc_deg	LO	0	1
loc_deg	LO	30	0.81
loc_deg	LO	60	0.45
loc_deg	LO	90	0.25
loc_deg	LO	180	0.15
loc_deg	V3ab	0	0.99
loc_deg	V3ab	30	0.84
loc_deg	V3ab	60	0.46
loc_deg	V3ab	90	0.27
loc_deg	V3ab	180	0.11
fwhm_deg	V1	0	0
fwhm_deg	V1	30	0.22
fwhm_deg	V1	60	0.53
fwhm_deg	V1	90	0.21
fwhm_deg	V1	180	0.14
fwhm_deg	V2	0	0
fwhm_deg	V2	30	0.03
fwhm_deg	V2	60	0.65
fwhm_deg	V2	90	0.38
fwhm_deg	V2	180	0.19
fwhm_deg	V3	0	0
fwhm_deg	V3	30	0.68
fwhm_deg	V3	60	0.79
fwhm_deg	V3	90	0.57
fwhm_deg	V3	180	0.23
fwhm_deg	hV4	0	1
fwhm_deg	hV4	30	1
fwhm_deg	hV4	60	0.71
fwhm_deg	hV4	90	0.2
fwhm_deg	hV4	180	0
fwhm_deg	LO	0	1
fwhm_deg	LO	30	0.95
fwhm_deg	LO	60	0.29
fwhm_deg	LO	90	0.09
fwhm_deg	LO	180	0
fwhm_deg	V3ab	0	1
fwhm_deg	V3ab	30	1
fwhm_deg	V3ab	60	0.36
fwhm_deg	V3ab	90	0.07
fwhm_deg	V3ab	180	0.01
