# Supplementary material for: Perception and memory have distinct spatial tuning properties in human visual cortex
Source: Nat Commun. 2022 Oct 18;13:5864. doi: 10.1038/s41467-022-33161-8 (PMC9579130; doi:10.1038/s41467-022-33161-8)
Supplement: Supplementary file 4 — Source Data [file 41467_2022_33161_MOESM4_ESM.zip › source_data/fig4b.xlsx]

## Sheet: Sheet1
task	roi	ang_dist_bin	beta
perception	V1	-160	-0.1731
perception	V1	-140	-0.1595
perception	V1	-120	-0.1642
perception	V1	-100	-0.1247
perception	V1	-80	-0.1649
perception	V1	-60	-0.1598
perception	V1	-40	-0.0513
perception	V1	-20	0.4465
perception	V1	0	0.9628
perception	V1	20	0.4424
perception	V1	40	-0.0147
perception	V1	60	-0.1172
perception	V1	80	-0.1291
perception	V1	100	-0.1651
perception	V1	120	-0.192
perception	V1	140	-0.1567
perception	V1	160	-0.084
perception	V1	180	-0.068
memory	V1	-160	0.042
memory	V1	-140	-0.0047
memory	V1	-120	0.0417
memory	V1	-100	0.1262
memory	V1	-80	0.1454
memory	V1	-60	0.062
memory	V1	-40	0.1847
memory	V1	-20	0.2955
memory	V1	0	0.3099
memory	V1	20	0.2179
memory	V1	40	0.1568
memory	V1	60	0.1793
memory	V1	80	0.134
memory	V1	100	0.0921
memory	V1	120	-0.0484
memory	V1	140	0.023
memory	V1	160	0.0621
memory	V1	180	0.0774
perception	V2	-160	-0.1223
perception	V2	-140	-0.2271
perception	V2	-120	-0.2502
perception	V2	-100	-0.1506
perception	V2	-80	-0.1036
perception	V2	-60	-0.079
perception	V2	-40	0.1739
perception	V2	-20	0.6865
perception	V2	0	1.0793
perception	V2	20	0.6785
perception	V2	40	0.1576
perception	V2	60	-0.1329
perception	V2	80	-0.165
perception	V2	100	-0.1856
perception	V2	120	-0.2464
perception	V2	140	-0.2806
perception	V2	160	-0.156
perception	V2	180	-0.1016
memory	V2	-160	-0.0505
memory	V2	-140	-0.0345
memory	V2	-120	-0.0514
memory	V2	-100	0.023
memory	V2	-80	0.0861
memory	V2	-60	0.0964
memory	V2	-40	0.1785
memory	V2	-20	0.2569
memory	V2	0	0.3806
memory	V2	20	0.2657
memory	V2	40	0.1701
memory	V2	60	0.1693
memory	V2	80	0.074
memory	V2	100	0.0088
memory	V2	120	-0.0879
memory	V2	140	-0.0502
memory	V2	160	-0.0685
memory	V2	180	0.0344
perception	V3	-160	-0.1555
perception	V3	-140	-0.1653
perception	V3	-120	-0.2308
perception	V3	-100	-0.1716
perception	V3	-80	-0.121
perception	V3	-60	-0.0209
perception	V3	-40	0.2116
perception	V3	-20	0.6244
perception	V3	0	0.8903
perception	V3	20	0.6847
perception	V3	40	0.2685
perception	V3	60	-0.0233
perception	V3	80	-0.1278
perception	V3	100	-0.1704
perception	V3	120	-0.23
perception	V3	140	-0.2059
perception	V3	160	-0.1889
perception	V3	180	-0.1753
memory	V3	-160	-0.0074
memory	V3	-140	-0.0335
memory	V3	-120	-0.0492
memory	V3	-100	-0.0577
memory	V3	-80	0.0624
memory	V3	-60	0.1592
memory	V3	-40	0.1475
memory	V3	-20	0.2216
memory	V3	0	0.2723
memory	V3	20	0.2391
memory	V3	40	0.19
memory	V3	60	0.0652
memory	V3	80	0.0024
memory	V3	100	0.006
memory	V3	120	-0.0296
memory	V3	140	-0.0055
memory	V3	160	-0.0947
memory	V3	180	-0.0389
perception	hV4	-160	-0.0256
perception	hV4	-140	0.0432
perception	hV4	-120	0.0549
perception	hV4	-100	0.0873
perception	hV4	-80	0.1684
perception	hV4	-60	0.4411
perception	hV4	-40	0.6032
perception	hV4	-20	0.8146
perception	hV4	0	1.013
perception	hV4	20	0.9648
perception	hV4	40	0.6441
perception	hV4	60	0.271
perception	hV4	80	0.111
perception	hV4	100	0.0633
perception	hV4	120	0.032
perception	hV4	140	0.0378
perception	hV4	160	0.0538
perception	hV4	180	-0.0199
memory	hV4	-160	-0.0023
memory	hV4	-140	0.0127
memory	hV4	-120	0.0526
memory	hV4	-100	0.0188
memory	hV4	-80	0.0182
memory	hV4	-60	0.072
memory	hV4	-40	0.1127
memory	hV4	-20	0.2245
memory	hV4	0	0.2637
memory	hV4	20	0.1785
memory	hV4	40	0.1244
memory	hV4	60	0.0533
memory	hV4	80	0.0151
memory	hV4	100	-0.0098
memory	hV4	120	-0.005
memory	hV4	140	0.0039
memory	hV4	160	0.0405
memory	hV4	180	0.0331
perception	LO	-160	0.0447
perception	LO	-140	-0.0541
perception	LO	-120	0.0244
perception	LO	-100	0.0978
perception	LO	-80	0.198
perception	LO	-60	0.226
perception	LO	-40	0.2379
perception	LO	-20	0.484
perception	LO	0	0.5659
perception	LO	20	0.6465
perception	LO	40	0.3239
perception	LO	60	0.1586
perception	LO	80	0.1656
perception	LO	100	0.1139
perception	LO	120	0.0231
perception	LO	140	-0.058
perception	LO	160	0.0154
perception	LO	180	0.0642
memory	LO	-160	-0.0052
memory	LO	-140	-0.0871
memory	LO	-120	-0.0657
memory	LO	-100	-0.0344
memory	LO	-80	0.0569
memory	LO	-60	0.1052
memory	LO	-40	0.0479
memory	LO	-20	0.1402
memory	LO	0	0.1917
memory	LO	20	0.2349
memory	LO	40	0.0615
memory	LO	60	0.0234
memory	LO	80	0.0227
memory	LO	100	0.0355
memory	LO	120	-0.0148
memory	LO	140	-0.0849
memory	LO	160	-0.0448
memory	LO	180	-0.0551
perception	V3ab	-160	0.0147
perception	V3ab	-140	-0.0542
perception	V3ab	-120	0.0268
perception	V3ab	-100	0.0718
perception	V3ab	-80	0.1487
perception	V3ab	-60	0.1747
perception	V3ab	-40	0.2835
perception	V3ab	-20	0.4764
perception	V3ab	0	0.5503
perception	V3ab	20	0.5335
perception	V3ab	40	0.2812
perception	V3ab	60	0.2412
perception	V3ab	80	0.1365
perception	V3ab	100	0.0889
perception	V3ab	120	-0.0043
perception	V3ab	140	-0.0163
perception	V3ab	160	0.0336
perception	V3ab	180	0.0088
memory	V3ab	-160	-0.0423
memory	V3ab	-140	-0.0183
memory	V3ab	-120	-0.0081
memory	V3ab	-100	-0.0266
memory	V3ab	-80	0.0093
memory	V3ab	-60	0.0697
memory	V3ab	-40	0.1052
memory	V3ab	-20	0.1298
memory	V3ab	0	0.1316
memory	V3ab	20	0.1191
memory	V3ab	40	0.1151
memory	V3ab	60	0.0658
memory	V3ab	80	0.0102
memory	V3ab	100	-0.0146
memory	V3ab	120	-0.0202
memory	V3ab	140	-0.0046
memory	V3ab	160	-0.0008
memory	V3ab	180	-0.0096
