# Supplementary material for: Perception and memory have distinct spatial tuning properties in human visual cortex
Source: Nat Commun. 2022 Oct 18;13:5864. doi: 10.1038/s41467-022-33161-8 (PMC9579130; doi:10.1038/s41467-022-33161-8)
Supplement: Supplementary file 4 — Source Data [file 41467_2022_33161_MOESM4_ESM.zip › source_data/fig1e.xlsx]

## Sheet: Sheet1
stim_dimension	distance	block	pyes
pattern	0	first	0.8472
pattern	1	first	0.5556
pattern	2	first	0.125
pattern	3	first	0.35
pattern	4	first	0.1
pattern	5	first	0
pattern	6	first	0.25
pattern	7	first	0.1667
pattern	0	last	0.9861
pattern	1	last	0.0526
pattern	2	last	0
pattern	3	last	0
pattern	4	last	0
pattern	5	last	0
pattern	6	last	0
pattern	7	last	0
angle	0	first	0.8472
angle	15	first	0.3333
angle	30	first	0.3333
angle	45	first	0
angle	60	first	0
angle	75	first	0
angle	90	first	0.1429
angle	105	first	0
angle	120	first	0.1111
angle	135	first	0
angle	150	first	0
angle	165	first	0
angle	180	first	0.3333
angle	0	last	0.9861
angle	15	last	0.2
angle	30	last	0
angle	45	last	0
angle	60	last	0
angle	75	last	0
angle	90	last	0
angle	105	last	0
angle	120	last	0
angle	135	last	0
angle	150	last	0
angle	165	last	0
angle	180	last	0
