# Supplementary material for: Perception and memory have distinct spatial tuning properties in human visual cortex
Source: Nat Commun. 2022 Oct 18;13:5864. doi: 10.1038/s41467-022-33161-8 (PMC9579130; doi:10.1038/s41467-022-33161-8)
Supplement: Supplementary file 4 — Source Data [file 41467_2022_33161_MOESM4_ESM.zip › source_data/fig1d.xlsx]

## Sheet: Sheet1
subj	test_block	stim_dimension	acc
wlsubj004	1	pattern	0.5
wlsubj004	2	pattern	0.8125
wlsubj004	3	pattern	0.9375
wlsubj004	4	pattern	0.875
wlsubj004	5	pattern	1
wlsubj007	1	pattern	0.8125
wlsubj007	2	pattern	0.875
wlsubj007	3	pattern	0.875
wlsubj007	4	pattern	1
wlsubj023	1	pattern	0.6875
wlsubj023	2	pattern	0.9375
wlsubj023	3	pattern	1
wlsubj023	4	pattern	1
wlsubj045	1	pattern	0.875
wlsubj045	2	pattern	1
wlsubj045	3	pattern	1
wlsubj045	4	pattern	1
wlsubj061	1	pattern	0.8125
wlsubj061	2	pattern	0.875
wlsubj061	3	pattern	0.9375
wlsubj061	4	pattern	1
wlsubj064	1	pattern	0.6875
wlsubj064	2	pattern	0.9375
wlsubj064	3	pattern	0.8125
wlsubj064	4	pattern	1
wlsubj065	1	pattern	0.9375
wlsubj065	2	pattern	0.9375
wlsubj065	3	pattern	0.9375
wlsubj065	4	pattern	0.8125
wlsubj065	5	pattern	0.9375
wlsubj067	1	pattern	0.5625
wlsubj067	2	pattern	1
wlsubj067	3	pattern	0.9375
wlsubj067	4	pattern	0.9375
wlsubj067	5	pattern	1
wlsubj070	1	pattern	0.9375
wlsubj070	2	pattern	0.75
wlsubj070	3	pattern	1
wlsubj070	4	pattern	0.9375
wlsubj004	1	angle	0.6875
wlsubj004	2	angle	1
wlsubj004	3	angle	1
wlsubj004	4	angle	1
wlsubj004	5	angle	1
wlsubj007	1	angle	0.9375
wlsubj007	2	angle	0.875
wlsubj007	3	angle	0.875
wlsubj007	4	angle	1
wlsubj023	1	angle	0.625
wlsubj023	2	angle	1
wlsubj023	3	angle	1
wlsubj023	4	angle	0.9375
wlsubj045	1	angle	1
wlsubj045	2	angle	0.875
wlsubj045	3	angle	1
wlsubj045	4	angle	1
wlsubj061	1	angle	0.9375
wlsubj061	2	angle	0.875
wlsubj061	3	angle	0.9375
wlsubj061	4	angle	1
wlsubj064	1	angle	0.875
wlsubj064	2	angle	0.9375
wlsubj064	3	angle	0.9375
wlsubj064	4	angle	0.9375
wlsubj065	1	angle	1
wlsubj065	2	angle	0.875
wlsubj065	3	angle	0.9375
wlsubj065	4	angle	1
wlsubj065	5	angle	1
wlsubj067	1	angle	0.9375
wlsubj067	2	angle	1
wlsubj067	3	angle	0.875
wlsubj067	4	angle	0.9375
wlsubj067	5	angle	1
wlsubj070	1	angle	0.875
wlsubj070	2	angle	0.8125
wlsubj070	3	angle	1
wlsubj070	4	angle	1
