# Supplementary material for: Perception and memory have distinct spatial tuning properties in human visual cortex
Source: Nat Commun. 2022 Oct 18;13:5864. doi: 10.1038/s41467-022-33161-8 (PMC9579130; doi:10.1038/s41467-022-33161-8)
Supplement: Supplementary file 4 — Source Data [file 41467_2022_33161_MOESM4_ESM.zip › source_data/fig4c.xlsx]

## Sheet: Sheet1
param	roi	task	value	68_ci_lower	68_ci_upper	95_ci_lower	95_ci_upper
loc_deg	V1	perception	0.115	-2.068	2.2356	-4.4519	4.7342
loc_deg	V1	memory	-0.5685	-5.6453	5.4075	-10.2504	10.5421
loc_deg	V2	perception	-0.3752	-2.4409	1.4136	-4.6494	2.9055
loc_deg	V2	memory	1.6062	-1.4616	3.9098	-5.2398	5.7924
loc_deg	V3	perception	1.3366	0.2122	2.3939	-0.6424	3.3081
loc_deg	V3	memory	-2.0526	-5.1675	1.1604	-8.479	3.9561
loc_deg	hV4	perception	-0.0809	-1.6213	1.5286	-3.6649	2.5987
loc_deg	hV4	memory	-2.409	-7.0328	3.6615	-12.0333	9.2387
loc_deg	LO	perception	3.459	0.8771	5.6268	-1.3874	8.0882
loc_deg	LO	memory	1.0364	-3.2397	7.8872	-8.483	12.1246
loc_deg	V3ab	perception	2.3664	1.0399	3.5913	-0.6387	4.8522
loc_deg	V3ab	memory	0.3682	-3.6353	5.6806	-8.8789	10.6026
amp	V1	perception	1.1033	1.0462	1.1892	0.9883	1.2562
amp	V1	memory	0.2423	0.2039	0.2724	0.1784	0.3001
amp	V2	perception	1.2382	1.1126	1.3715	1.0255	1.495
amp	V2	memory	0.3589	0.3064	0.3972	0.2577	0.4431
amp	V3	perception	1.0678	0.9951	1.1424	0.9217	1.2143
amp	V3	memory	0.3098	0.2711	0.3497	0.2326	0.3878
amp	hV4	perception	1.0063	0.9227	1.1235	0.8319	1.2527
amp	hV4	memory	0.2497	0.2088	0.2759	0.1824	0.3105
amp	LO	perception	0.5681	0.4924	0.6483	0.4302	0.7588
amp	LO	memory	0.2317	0.2054	0.2855	0.1715	0.3316
amp	V3ab	perception	0.5329	0.5036	0.5573	0.4801	0.5801
amp	V3ab	memory	0.1666	0.1386	0.1909	0.122	0.2201
fwhm_deg	V1	perception	38	35	41	32	45
fwhm_deg	V1	memory	131	92.84	173.16	66.9	225.05
fwhm_deg	V2	perception	51	48	54	45	57
fwhm_deg	V2	memory	101	91	113	83	135
fwhm_deg	V3	perception	60	57	64	54	67
fwhm_deg	V3	memory	100	88	109	72.95	121
fwhm_deg	hV4	perception	94	87	101	81.475	110
fwhm_deg	hV4	memory	79	64	121	50	167
fwhm_deg	LO	perception	97	87	115	76	133.525
fwhm_deg	LO	memory	94	57	116	37	153
fwhm_deg	V3ab	perception	97	87	113	78	132.525
fwhm_deg	V3ab	memory	101	84	119	68	153
