# Supplementary material for: Perception and memory have distinct spatial tuning properties in human visual cortex
Source: Nat Commun. 2022 Oct 18;13:5864. doi: 10.1038/s41467-022-33161-8 (PMC9579130; doi:10.1038/s41467-022-33161-8)
Supplement: Supplementary file 4 — Source Data [file 41467_2022_33161_MOESM4_ESM.zip › source_data/sfig7a.xlsx]

## Sheet: Sheet1
n_layers	stim_size	kernel_sigma	layer	model	param	value
4	15	15	1	feedforward	fwhm_deg	36
4	15	15	1	feedback	fwhm_deg	92
4	15	15	2	feedforward	fwhm_deg	50
4	15	15	2	feedback	fwhm_deg	86
4	15	15	3	feedforward	fwhm_deg	60
4	15	15	3	feedback	fwhm_deg	78
4	15	15	4	feedforward	fwhm_deg	70
4	15	15	4	feedback	fwhm_deg	70
6	15	15	1	feedforward	fwhm_deg	36
6	15	15	1	feedback	fwhm_deg	116
6	15	15	2	feedforward	fwhm_deg	50
6	15	15	2	feedback	fwhm_deg	110
6	15	15	3	feedforward	fwhm_deg	60
6	15	15	3	feedback	fwhm_deg	104
6	15	15	4	feedforward	fwhm_deg	70
6	15	15	4	feedback	fwhm_deg	98
6	15	15	5	feedforward	fwhm_deg	78
6	15	15	5	feedback	fwhm_deg	92
6	15	15	6	feedforward	fwhm_deg	86
6	15	15	6	feedback	fwhm_deg	86
8	15	15	1	feedforward	fwhm_deg	36
8	15	15	1	feedback	fwhm_deg	136
8	15	15	2	feedforward	fwhm_deg	50
8	15	15	2	feedback	fwhm_deg	132
8	15	15	3	feedforward	fwhm_deg	60
8	15	15	3	feedback	fwhm_deg	126
8	15	15	4	feedforward	fwhm_deg	70
8	15	15	4	feedback	fwhm_deg	120
8	15	15	5	feedforward	fwhm_deg	78
8	15	15	5	feedback	fwhm_deg	116
8	15	15	6	feedforward	fwhm_deg	86
8	15	15	6	feedback	fwhm_deg	110
8	15	15	7	feedforward	fwhm_deg	92
8	15	15	7	feedback	fwhm_deg	104
8	15	15	8	feedforward	fwhm_deg	98
8	15	15	8	feedback	fwhm_deg	98
10	15	15	1	feedforward	fwhm_deg	36
10	15	15	1	feedback	fwhm_deg	152
10	15	15	2	feedforward	fwhm_deg	50
10	15	15	2	feedback	fwhm_deg	148
10	15	15	3	feedforward	fwhm_deg	60
10	15	15	3	feedback	fwhm_deg	144
10	15	15	4	feedforward	fwhm_deg	70
10	15	15	4	feedback	fwhm_deg	140
10	15	15	5	feedforward	fwhm_deg	78
10	15	15	5	feedback	fwhm_deg	136
10	15	15	6	feedforward	fwhm_deg	86
10	15	15	6	feedback	fwhm_deg	132
10	15	15	7	feedforward	fwhm_deg	92
10	15	15	7	feedback	fwhm_deg	126
10	15	15	8	feedforward	fwhm_deg	98
10	15	15	8	feedback	fwhm_deg	120
10	15	15	9	feedforward	fwhm_deg	104
10	15	15	9	feedback	fwhm_deg	116
10	15	15	10	feedforward	fwhm_deg	110
10	15	15	10	feedback	fwhm_deg	110
