# Supplementary material for: Perception and memory have distinct spatial tuning properties in human visual cortex
Source: Nat Commun. 2022 Oct 18;13:5864. doi: 10.1038/s41467-022-33161-8 (PMC9579130; doi:10.1038/s41467-022-33161-8)
Supplement: Supplementary file 4 — Source Data [file 41467_2022_33161_MOESM4_ESM.zip › source_data/fig6c.xlsx]

## Sheet: Sheet1
prf_model	task	roi	amp_pred	amp	fwhm_deg_pred	fwhm_deg
dog_css	perception	V1	0.9858	1.1033	59	38
dog_css	perception	V2	1.1415	1.2382	64	51
dog_css	perception	V3	0.8175	1.0678	95	60
dog_css	perception	hV4	0.5606	1.0063	146	94
dog_css	perception	LO	0.4612	0.5681	152	97
dog_css	perception	V3ab	0.324	0.5329	183	97
dog_css	memory	V1	0.9858	0.2423	59	131
dog_css	memory	V2	1.1415	0.3589	64	101
dog_css	memory	V3	0.8175	0.3098	95	100
dog_css	memory	hV4	0.5606	0.2497	146	79
dog_css	memory	LO	0.4612	0.2317	152	94
dog_css	memory	V3ab	0.324	0.1666	183	101
